# Supplementary material for: Exploring novel genetic and hematological predictors of response to neoadjuvant chemoradiotherapy in locally advanced rectal cancer
Source: Front Genet. 2023 Aug 31;14:1245594. doi: 10.3389/fgene.2023.1245594 (PMC10501402; doi:10.3389/fgene.2023.1245594)
Supplement: Supplementary file 3 [file DataSheet1.zip]

Archive with 3 entries (3 files):
- Supplementary Material1.xlsx
- Supplementary Material2.xls
- Supplementary Material3.xlsx
