# Supplementary material for: Exploring novel genetic and hematological predictors of response to neoadjuvant chemoradiotherapy in locally advanced rectal cancer
Source: Front Genet. 2023 Aug 31;14:1245594. doi: 10.3389/fgene.2023.1245594 (PMC10501402; doi:10.3389/fgene.2023.1245594)
Supplement: Supplementary file 3 [file DataSheet1.zip › Supplementary Material1.xlsx]

## Sheet: Analyzed Genes
Sample	IL6	CXCL9	CYBB	IDO1
1	NA	NA	NA	NA
2	0.0410052	0.14798	0.946881	0.250505
3	3.45205	4.63731	1.68497	3.09466
4	1.30857	1.38033	1.32546	1.42921
6	NA	NA	NA	NA
7	NA	NA	NA	NA
8	0.035402	0.590779	1.62959	1
9	NA	NA	NA	NA
10	0.407588	0.266265	0.655625	1.26907
11	0.265699	0.826052	0.370978	0.513884
12	NA	NA	NA	NA
13	0.590724	0.378369	0.307892	0.668039
14	2.44268	3.03996	2.06026	1.42957
15	NA	2.94043	0.950004	3.14731
16	NA	NA	NA	NA
17	0.349022	1.1911	0.537362	2.87241
19	1.86306	0.105508	0.297897	0.27818
20	3.79756	0.333279	0.840561	0.308498
21	0.465312	0.495182	0.658394	0.718394
22	3.7074	14.1973	1.52914	3.46635
23	0.0512432	0.5493	1	NA
24	7.64311	15.6883	10.1707	17.0159
25	NA	NA	NA	NA
26	NA	2.68823	1.05093	1.77867
27	0.494389	3.85718	1.77382	NA
29	NA	NA	NA	NA
30	0.064495	0.0303425	0.389048	0.233654
31	1.93163	1.74517	1.14574	0.741451
34	0.104827	0.177262	0.418349	0.270932
35	2.10832	3.48468	0.530565	1.59946
36	NA	NA	NA	NA
37	0.284943	0.061027	0.105068	0.215239
39	NA	NA	NA	NA
40	0.0642062	0.479446	1.8553	0.751624
41	0.015126	0.249117	0.591183	0.61948
42	1.38517	2.14851	0.679588	3.97831
43	0.0327424	4.33157	1.49013	2.83103
45	0.399289	0.305166	0.276204	0.499217
46	0.0940195	2.01359	2.46491	1.67517
47	1.81491	0.83913	1.29737	1.28458
48	0.140002	0.382649	0.262075	0.233645
49	1.60215	1.6833	1.21027	0.966183
50	0.160152	0.0521658	0.357792	0.194398
51	NA	NA	NA	NA
53	2.47597	0.41471	1.9923	0.947425
54	NA	NA	NA	NA
55	0.345819	NA	21.0554	NA
57	NA	NA	NA	NA
58	12.4479	2.90594	1.61484	2.66583
59	24.6354	10.28	1.93986	3.63396
61	0.584837	0.0509888	0.28855	0.272133
63	0.615014	0.723283	0.680492	0.91755
64	NA	NA	NA	NA
65	16.8036	1.78934	1.16294	0.75973
66	NA	0.537727	1.32352	0.711912
67	3.06088	2.28794	1.22784	1.74213
68	0.344489	1	0.481265	1.66373
69	7.97633	2.35233	1.54954	1.71132
70	36.1094	9.92441	2.30159	3.06367
71	0.211196	1.5173	0.912412	0.975058
72	3.64677	0.897485	0.584611	1.8645
73	3.86452	1.95468	1.34814	1.35139
74	0.232719	1.11634	0.505801	0.584281
75	15.9762	1.92304	0.773266	3.6073
78	1	0.815243	0.411124	2.49866
79	0.0152754	0.63474	1.07081	1.37389
80	15.622	2.0724	2.15222	1.51285
81	0.676165	0.761906	2.32552	0.966219
82	0.479713	0.91957	0.725807	1.31087
83	4.27032	0.615178	0.90678	0.914765
84	2.10018	7.4511	2.2987	2.78428
86	2.08076	1.5987	2.38602	1.94881
87	9.29216	1.444	3.41385	2.6044
88	0.304895	0.503059	0.95235	2.04661
91	NA	NA	NA	NA

## Sheet: GAPDH
Sample	Mean Ct	Grouping (1-Reponder; 2-Non-Responder)
1	31.3999	1
2	20.6105	1
3	23.2532	1
4	21.3809	2
6		2	Low RNA concentration/consumed sample
7		2	Low RNA concentration/consumed sample
8	23.1754	1
9		1	No GAPDH amplification
10	27.6343	2
11	20.8369	2
12	32.4161	2
13	25.0453	2
14	24.0401	2
15	28.572	2
16		2	Low RNA concentration/consumed sample
17	24.3848	1
19	21.4367	1
20	21.0422	2
21	21.3068	2
22	25.8474	2
23	20.3757	2
24	25.792	2
25		1	Low RNA concentration/consumed sample
26	28.729	1
27	21.4671	1
29		2	Low RNA concentration/consumed sample
30	24.9914	1
31	27.4706	2
34	24.5671	2
35	22.9604	2
36		1	Low RNA concentration/consumed sample
37	21.1173	2
39		2	Low RNA concentration/consumed sample
40	23.4212	2
41	23.902	1
42	21.5681	2
43	21.2523	1
45	27.634	1
46	22.2524	2
47	20.5424	2
48	26.1335	1
49	21.9591	2
50	23.475	1
51	33.0691	1
53	26.3293	2
54		2	Low RNA concentration/consumed sample
55	25.1879	2
57		2	Low RNA concentration/consumed sample
58	25.8901	2
59	27.316	1
61	20.0095	2
63	24.4277	1
64		1	Low RNA concentration/consumed sample
65	22.1866	2
66	23.9728	2
67	23.0187	2
68	25.6021	1
69	23.1206	1
70	27.6415	1
71	20.998	1
72	24.5431	1
73	22.5734	2
74	20.1334	1
75	19.8776	1
78	25.1444	2
79	23.0077	1
80	20.8552	1
81	19.3775	1
82	18.9652	2
83	21.5386	1
84	22.0515	1
86	21.4478	1
87	20.6218	2
88	20.3944	1
91		2	No GAPDH amplification
Variance for Population (assume our data is the whole population)	9.71714
Standard deviation for Population	3.11723
Variance for Population (assume our data is part of whole population)	9.87387
Standard deviation for Population (assume our data is part of whole population)	3.14227
Difference in expression levels between groups 1 and 2 (p value, t-test)	0.785446
