# Supplementary material for: Exploring novel genetic and hematological predictors of response to neoadjuvant chemoradiotherapy in locally advanced rectal cancer
Source: Front Genet. 2023 Aug 31;14:1245594. doi: 10.3389/fgene.2023.1245594 (PMC10501402; doi:10.3389/fgene.2023.1245594)
Supplement: Supplementary file 3 [file DataSheet1.zip › Supplementary Material2.xls]

## Sheet: GSE139255_DEGs_RespvsNonResp
ID	adj.P.Val	P.Value	t	B	logFC	GB_ACC	SEQUENCE	SPOT_ID
IL2RB	5.38e-05	6.86e-08	5.66243	7.81277	1.06579	NM_000878.2	GTCCTGCTGCCCGAGCCAGGAACTGTGTGTGTTGCAGGGGGGCAGTAACTCCCCAACTCCCTCGTTAATCACAGGATCCCACGAATTTAGGCTCAGAAGC
IL1R1	0.0002463	6.28e-07	5.19302	5.77067	1.14601	NM_000877.2	CCAGAGAGTGGGGGTGATGATGACCAAGAATTACAAGTAGAATGGCAGCTGGAATTTAAGGAGGGACAAGAATCAATGGATAAGCGTGGGTGGAGGAAGA
ITGB3	0.0009765	3.93e-06	4.78266	4.08674	0.843711	NM_000212.2	GAATAAGCCTTGGAATTAGATATGGGGCAATGACTGAGCCCTGTCTCACCCATGGATTACTCCTTACTGTAGGGAATGGCAGTATGGTAGAGGGATAAAT
IL2RA	0.0009765	5.59e-06	4.70141	3.76531	0.825662	NM_000417.1	CTTGGTAAGAAGCCGGGAACAGACAACAGAAGTCATGAAGCCCAAGTGAAATCAAAGGTGCTAAATGGTCGCCCAGGAGACATCCGTTGTGCTTGCCTGC
RASGRP1	0.0009765	6.23e-06	4.67607	3.66589	0.785523	NM_005739.3	ACGATCTCATTGACAGCTGCATTCAATCTTTTGATGCAGATGGAAACCTGTGTCGAAGTAACCAACTGTTGCAAGTCATGCTGACCATGCACCGAATTGT
CD40	0.0010473	8.02e-06	4.61686	3.43513	1.0359	NM_001250.4	CCCAGGAAGCCATATACACAGATGCCCATTGCAGCATTGTTTGTGATAGTGAACAACTGGAAGCTGCTTAACTGTCCATCAGCAGGAGACTGGCTAAATA
PRDM1	0.0011357	1.01e-05	4.5612	3.22024	0.890134	NM_182907.1	CATCCCTGCCAACCAGGAACTTCTTGTGTGGTATTGTCGGGACTTTGCAGAAAGGCTTCACTACCCTTATCCCGGAGAGCTGACAATGATGAATCTCACA
CDKN2C	0.0016531	1.69e-05	4.43912	2.75581	0.587685	NM_001262.2	ATAATGTAAACGTCAATGCACAAAATGGATTTGGAAGGACTGCGCTGCAGGTTATGAAACTTGGAAATCCCGAGATTGCCAGGAGACTGCTACTTAGAGG
FGFR1	0.0022364	2.92e-05	4.30475	2.25588	0.899827	NM_015850.2	TACAAGGTCCGTTATGCCACCTGGAGCATCATAATGGACTCTGTGGTGCCCTCTGACAAGGGCAACTACACCTGCATTGTGGAGAATGAGTACGGCAGCA
ABL1	0.0022364	2.92e-05	4.30456	2.25518	0.596427	NM_005157.3	CTGCGTGAGCTATGTGGATTCCATCCAGCAAATGAGGAACAAGTTTGCCTTCCGAGAGGCCATCAACAAACTGGAGAATAATCTCCGGGAGCTTCAGATC
KAT2B	0.0022364	3.31e-05	4.27371	2.14208	0.606271	NM_003884.3	CATCTGGAGGCACCATCTCAACGAAGACTGCGATCTCCCAATGATGATATTTCTGGATACAAAGAGAACTACACAAGGTGGCTGTGTTACTGCAACGTGC
JAG1	0.0022364	3.7e-05	4.24623	2.04189	0.625964	NM_000214.2	TTGCTTGTGGAGGCGTGGGATTCCAGTAATGACACCGTTCAACCTGACAGTATTATTGAAAAGGCTTCTCACTCGGGCATGATCAACCCCAGCCGGCAGT
PLAU	0.0022364	3.8e-05	4.23928	2.01664	1.01048	NM_002658.2	TTCATTGATTACCCAAAGAAGGAGGACTACATCGTCTACCTGGGTCGCTCAAGGCTTAACTCCAACACGCAAGGGGAGATGAAGTTTGAGGTGGAAAACC
NOTCH2	0.0022364	4.16e-05	4.2167	1.93478	0.506564	NM_024408.3	AAGAGTCACCAAATTTTGAGAGTTATACTTGCTTGTGTGCTCCTGGCTGGCAAGGTCAGCGGTGTACCATTGACATTGACGAGTGTATCTCCAAGCCCTG
SOCS1	0.0022364	4.28e-05	4.20952	1.90882	0.662726	NM_003745.1	TTAACTGTATCTGGAGCCAGGACCTGAACTCGCACCTCCTACCTCTTCATGTTTACATATACCCAGTATCTTTGCACAAACCAGGGGTTGGGGGAGGGTC
TNC	0.0031854	6.98e-05	4.08504	1.46441	0.957451	NM_002160.3	CGCCAACTGAAAAAGTGGGAAAGGATGTCTGGAGGCGAGGCGTCCCATTACAGAGGAAGGAGCTCGCTATATAAGCCAGCCAAAGTTGGCTGCACCGGCC
FGF7	0.0031854	7.2e-05	4.0773	1.43715	1.10663	NM_002009.3	GAAAGGCTCAAGTTGCACCAGGCAGACAACAGACATGGAATTCTTATATATCCAGCTGTTAGCAACAAAACAAAAGTCAAATAGCAAACAGCGTCACAGC
TGFB2	0.0031854	7.51e-05	4.06623	1.39818	0.78833	NM_003238.2	AAGCCAGAGTGCCTGAACAACGGATTGAGCTATATCAGATTCTCAAGTCCAAAGATTTAACATCTCCAACCCAGCGCTACATCGACAGCAAAGTTGTGAA
NKD1	0.0031854	7.72e-05	-4.05926	1.37372	-0.970049	NM_033119.3	ACAGTGATACACACACGTATTTAAGGACTATCCCTGAGACCATCCCTCTCATTTTGGAAACTGCTAGGGAGGGAACCAACCACTTAAACAAGCGTGGTTT
STAT1	0.0032591	8.31e-05	4.04009	1.30656	0.615009	NM_007315.2	TTTGCTGTATGCCATCCTCGAGAGCTGTCTAGGTTAACGTTCGCACTCTGTGTATATAACCTCGACAGTCTTGGCACCTAACGTGCTGTGCGTAGCTGCT
DNMT1	0.0037326	0.0001	3.99214	1.13972	0.596384	NM_001379.2	CAAAACCAATCTATGATGATGACCCATCTCTTGAAGGTGGTGTTAATGGCAAAAATCTTGGCCCCATAAATGAATGGTGGATCACTGGCTTTGATGGAGG
SP1	0.0038682	0.000115	3.95533	1.01273	0.449679	NM_003109.1	AGCCCTGGTGCTACTTGCTTGAAGTTTTCAGTGTAAGTACCCTGATGCCTTTTGGACCTTGGGATCAGATCAAGAGTTTTGGAGATCAGGTACCAAGGAA
HGF	0.0038682	0.000121	3.94253	0.96879	0.734736	NM_000601.4	TCATTGGTAAAGGACGCAGCTACAAGGGAACAGTATCTATCACTAAGAGTGGCATCAAATGTCAGCCCTGGAGTTCCATGATACCACACGAACACAGCTT
PRKAR2B	0.0038682	0.000123	3.93836	0.95451	0.74941	NM_002736.2	GAAAAGGAACATCGCTACCTATGAAGAACAGTTAGTTGCCCTGTTTGGAACGAACATGGATATTGTTGAACCCACTGCATGAAGCAAAAGTATGGAGCAA
ID1	0.0038682	0.000123	-3.93703	0.94994	-0.861725	NM_002165.2	CTGCCCCAGAACCGCAAGGTGAGCAAGGTGGAGATTCTCCAGCACGTCATCGACTACATCAGGGACCTTCAGTTGGAGCTGAACTCGGAATCCGAAGTTG
PLCG2	0.0039334	0.000135	3.91365	0.87009	0.769314	NM_002661.2	GCTTGAAAATCTTACACCAGGAAGCGATGAATGCGTCCACGCCCACCATTATCGAGAGTTGGCTGAGAAAGCAGATATATTCTGTGGATCAAACCAGAAG
INHBA	0.0039334	0.000135	3.91227	0.86538	0.869849	NM_002192.2	GCGCTTCTGAACGCGATCAGAAAGCTTCATGTGGGCAAAGTCGGGGAGAACGGGTATGTGGAGATAGAGGATGACATTGGAAGGAGGGCAGAAATGAATG
BMP8A	0.0040156	0.000143	3.89713	0.8139	0.794652	NM_181809.3	CCCAGAATATGCTTAGAGGTGCTGCTGTATTTACCTGAGAGCTATGCTTTTCATCAAAAACCTAAACGTGATCATCTCTTGGATGAGGTGTGGCCCTGCA
PLA2G4F	0.0040811	0.000151	-3.88349	0.76766	-0.667393	NM_213600.2	CCTATGTTGCTGACTCCATCATCCTAACCCTCCTTCTGCCTTCTGGTCTCCTCGTGCCTCCTCCCAGATCACCCTTCTCTTCCCAGCGCCCTAAAGCCTG
ACAD9	0.0046552	0.000178	3.83922	0.61846	0.333135	NM_014049.4	GAATCTCTTCAGCCTCTCTCAGCTGGACAAGTATGCTCCAGAAAACCTAGATGAGCAGATTAAGAAAGTGTCCCAGCAGATCCTTGAGAAGCGAGCCTAT
IL11	0.0047918	0.000189	3.82262	0.56287	1.16159	NM_000641.2	TGAGACAGAGAACAGGGAATTAAATGTGTCATACATATCCACTTGAGGGCGATTTGTCTGAGAGCTGGGGCTGGATGCTTGGGTAACTGGGGCAGGGCAG
COL5A2	0.0059162	0.000241	3.75686	0.34465	0.84917	NM_000393.3	GGTTCATGCTACCCTGAAGTCACTCAGTAGTCAGATTGAAACCATGCGCAGCCCCGATGGCTCGAAAAAGCACCCAGCCCGCACGTGTGATGACCTAAAG
TNF	0.0060002	0.00026	3.73715	0.27984	1.05863	NM_000594.2	AGCAACAAGACCACCACTTCGAAACCTGGGATTCAGGAATGTGTGGCCTGCACAGTGAAGTGCTGGCAACCACTAAGAATTCAAACTGGGGCCTCCAGAA
IL6	0.0060002	0.000266	3.7306	0.25836	1.41378	NM_000600.1	TGACAAACAAATTCGGTACATCCTCGACGGCATCTCAGCCCTGAGAAAGGAGACATGTAACAAGAGTAACATGTGTGAAAGCAGCAAAGAGGCACTGGCA
FUT8	0.0060002	0.000268	3.72849	0.25144	0.745173	NM_004480.4	CCGAACTGCAGATGAAATTCCCATGGAACCTGGAGATATCATTGGTGTGGCTGGAAATCATTGGGATGGCTATTCTAAAGGTGTCAACAGGAAATTGGGA
ALK	0.0062355	0.000286	-3.71017	0.1916	-0.92812	NM_004304.3	TAACTCCTCGGTTCTAGGGCTAAACGGCAATTCCGGAGCCGCAGGTGGTGGAGGTGGCTGGAATGATAACACTTCCTTGCTCTGGGCCGGAAAATCTTTG
SGK2	0.0064697	0.000305	-3.69245	0.13391	-0.672575	NM_170693.1	AGATGGTTACTGGAGCTCTAGCTGCCTATTTTGTGTTTAGGGAAGGGAAAATGGAGGAAAGGGGAGAAGAGCAAAGGGCGCTTTTAAAGAGCTTTCCCAA
RHOA	0.0069375	0.000344	3.65926	0.02652	0.610169	NM_001664.2	GGTACTCTGGTGAGTCACCACTTCAGGGCTTTACTCCGTAACAGATTTTGTTGGCATAGCTCTGGGGTGGGCAGTTTTTTGAAAATGGGCTCAACCAGAA
FANCA	0.0069375	0.000346	3.65794	0.02228	0.43213	NM_000135.2	GCAAAGTGATTGACTGTGACAGTTCTGAGGCCTATGCTAATCATTCTAGTTCATTTATAGGCTCTGCTTTGCAGGATCAAGCCTCAAGGCTGGGGGTTCC
IL13RA2	0.0069375	0.000354	3.65145	0.00137	0.882198	NM_000640.2	AGATGGGTTTGATCTTAACAAGGGCATTGAAGCGAAGATACACACGCTTTTACCATGGCAATGCACAAATGGATCAGAAGTTCAAAGTTCCTGGGCAGAA
VEGFC	0.0072264	0.000387	3.6266	-0.07836	0.770436	NM_005429.2	GGCGAGGCCACGGCTTATGCAAGCAAAGATCTGGAGGAGCAGTTACGGTCTGTGTCCAGTGTAGATGAACTCATGACTGTACTCTACCCAGAATATTGGA
NFKB1	0.0072264	0.000393	3.62229	-0.09215	0.4834	NM_003998.2	AGGGTATAGCTTCCCACACTATGGATTTCCTACTTATGGTGGGATTACTTTCCATCCTGGAACTACTAAATCTAATGCTGGGATGAAGCATGGAACCATG
CACNA2D1	0.0072264	0.000396	3.61983	-0.09999	0.613505	NM_000722.2	TCCCTTCGGCCGTCACTATCAAATCATGGGTGGATAAGATGCAAGAAGACCTTGTCACACTGGCAAAAACAGCAAGTGGAGTCAATCAGCTTGTTGATAT
HRAS	0.0073258	0.000411	3.60955	-0.13281	0.467266	NM_005343.2	AGTACATGCGCACCGGGGAGGGCTTCCTGTGTGTGTTTGCCATCAACAACACCAAGTCTTTTGAGGACATCCACCAGTACAGGGAGCAGATCAAACGGGT
HSPB1	0.0076563	0.000439	-3.5908	-0.19243	-0.592349	NM_001540.3	AGCCGCGCGCTCAGCCGGCAACTCAGCAGCGGGGTCTCGGAGATCCGGCACACTGCGGACCGCTGGCGCGTGTCCCTGGATGTCAACCACTTCGCCCCGG
CNTFR	0.0077544	0.000462	-3.57691	-0.23642	-1.24958	NM_147164.1	CATGCACCTGTTCTCCACCATCAAGTACAAGGTCTCCATAAGTGTCAGCAATGCCCTGGGCCACAATGCCACAGCTATCACCTTTGACGAGTTCACCATT
CCR7	0.0077544	0.000474	3.56944	-0.26004	0.769992	NM_001838.2	TTCCGAAAACCAGGCCTTATCTCCAAGACCAGAGATAGTGGGGAGACTTCTTGGCTTGGTGAGGAAAAGCGGACATCAGCTGGTCAAACAAACTCTCTGA
TGFB3	0.0077544	0.000479	3.56645	-0.26945	0.810902	NM_003239.2	CCCTCGATCATATTTCCCCTTGGACACTTGGTTAGACGCCTTCCAGGTCAGGATGCACATTTCTGGATTGTGGTTCCATGCAGCCTTGGGGCATTATGGG
IL7R	0.0077544	0.000485	3.56312	-0.27997	0.701848	NM_002185.2	TTGCTTTGACCACTCTTCCTGAGTTCAGTGGCACTCAACATGAGTCAAGAGCATCCTGCTTCTACCATGTGGATTTGGTCACAAGGTTTAAGGTGACCCA
HDAC11	0.0078698	0.000502	-3.55318	-0.31125	-0.457989	NM_024827.3	GAGGCTCTAACAATGCACTCTGAGATCCCTACCCTTGCCGTTGGTCTCTGTCGCTGACTCGAGGCACCTAACATCCATTCACACCCAACACAGGCCAGCG
FAS	0.0078886	0.000513	3.54687	-0.33108	0.858635	NM_152876.1	TCTCAGGCATCAAAAGCATTTTGAGCAGGAGAGTATTACTAGAGCTTTGCCACCTCTCCATTTTTGCCTTGGTGCTCATCTTAATGGCCTAATGCACCCC
FZD9	0.0079895	0.00053	-3.53772	-0.35978	-1.03191	NM_003508.2	CCTGCCCGCGCTCAAGACCATCGTCATCCTGACCCTGCGCAAGGTGGCGGGTGATGAGCTGACTGGGCTTTGCTACGTGGCCAGCACGGATGCAGCAGCG
IRAK2	0.0082042	0.000557	3.52334	-0.40477	0.519219	NM_001570.3	GTGTTGGCCGAGGTCCTCACGGGCATCCCTGCAATGGATAACAACCGAAGCCCGGTTTACCTGAAGGACTTACTCCTCAGTGATATTCCAAGCAGCACCG
SFRP2	0.0082042	0.000575	3.51448	-0.43242	1.34693	NM_003013.2	GAAGGAGATAACCTACATCAACCGAGATACCAAAATCATCCTGGAGACCAAGAGCAAGACCATTTACAAGCTGAACGGTGTGTCCGAAAGGGACCTGAAG
CAMK2B	0.0082042	0.000576	-3.51411	-0.43355	-1.03269	NM_001220.3	TCACCAGAAGCTGGAGAGAGAGGCTCGGATCTGCCGCCTTCTGAAGCATTCCAACATCGTGCGTCTCCACGACAGCATCTCCGAGGAGGGCTTCCACTAC
DLL1	0.0084427	0.000603	3.50072	-0.47522	0.539831	NM_005618.3	ACCAGTCGGTGTACGTCATATCCGAGGAGAAGGATGAGTGCGTCATAGCAACTGAGGTGTAAAATGGAAGTGAGATGGCAAGACTCCCGTTTCTCTTAAA
HHEX	0.0086116	0.000636	3.48538	-0.52275	0.570799	NM_002729.4	GCACTATCACTTAGTACCTGTTTGACCAAGGTGTTAAGGGGATAGTACCTCCCAATTCAAGCAGAGAAACTGACCTGACTAAAGTTAATCGCAGATGAAC
PRKACB	0.0086116	0.000637	3.48492	-0.52419	0.694813	NM_182948.2	GAGTTAAAGGCAGAACTTGGACATTATGTGGAACTCCAGAGTATTTGGCTCCAGAAATAATTCTCAGCAAGGGCTACAATAAGGCAGTGGATTGGTGGGC
RAC2	0.0091351	0.000687	3.46292	-0.59205	0.78366	NM_002872.3	GCTGCCACAACTTGTGTACCTTCAGGGATGGGGCTCTTACTCCCTCCTGAGGCCAGCTGCTCTAATATCGATGGTCCTGCTTGCCAGAGAGTTCCTCTAC
PPP2R2C	0.0095229	0.000738	-3.44234	-0.65522	-1.21036	NM_181876.2	ACTCCCATGCACGATTTTTTGGAATCTTCCTCCTGACTGTGAGGTGGGTGTTCATTCATTTCCTCCATAAACACCAACTTCTCGAAGCGTGCCAGGCTCT
COL5A1	0.0095229	0.000741	3.44117	-0.65879	0.947034	NM_000093.3	GTAAAGGTCATCCCACCATCACCAAAGCCTCCGTTTTTAACAACCTCCAACACGATCCATTTAGAGGCCAAATGTCATTCTGCAGGTGCCTTCCCGATGG
PDGFRB	0.0103583	0.000819	3.41188	-0.74811	0.743594	NM_002609.3	CGTGGGCTTCCTCCCTAATGATGCCGAGGAACTATTCATCTTTCTCACGGAAATAACTGAGATCACCATTCCATGCCGAGTAACAGACCCACAGCTGGTG
DUSP2	0.0107186	0.000861	3.39716	-0.79276	0.66939	NM_004418.3	CTGGCCCTCATTCGGGGTCGGGAACCAAGGGTGTGTCTGCTCTTTCCCTCCCCATCCTCTGGCAGAAATCAGCTAGACGCTATACCGTGGACTCTCCCTG
FGFR3	0.0110582	0.000912	-3.38017	-0.84406	-0.56899	NM_022965.2	GGACCTGTATATTTGTAAAGCTATTTATGGGCCCCTGGCACTCTTGTTCCCACACCCCAACACTTCCAGCATTTAGCTGGCCACATGGCGGAGAGTTTTA
SIN3A	0.0110582	0.000917	3.37877	-0.84827	0.395524	NM_015477.1	TTCTTCTATGGCAGATGCCAGCAAACATGGTGGTGGAACAGAATCGTTATTTTTTGATAAGGTCCGAAAGGCTCTTCGGAGTGCAGAAGCCTACGAAAAT
MMP9	0.0115603	0.000973	3.36114	-0.90129	0.683531	NM_004994.2	CACTACTGTGCCTTTGAGTCCGGTGGACGATGCCTGCAACGTGAACATCTTCGACGCCATCGCGGAGATTGGGAACCAGCTGTATTTGTTCAAGGATGGG
DKK4	0.0117283	0.001	-3.35204	-0.92854	-1.16315	NM_014420.2	CCAGAAGAGGGCATAAAGACACTGCTCAAGCTCCAGAAATCTTCCAGCGTTGCGACTGTGGCCCTGGACTACTGTGTCGAAGCCAATTGACCAGCAATCG
IRS1	0.0117283	0.00102	3.34801	-0.9406	0.571488	NM_005544.2	TTGATGGTGGCATCAAACTACCGATTTAAAACTGGAAGTTGCTGGTACTCAAACCAAAAGTTCATACTCTGGCGACACGAAGGGTTTCCTTTGAGCAACG
ETV7	0.0119781	0.00107	3.33408	-0.98215	0.54125	NM_016135.2	ATTGACGGCAGGATCGCTGACTGCCGCCTGCTGTGGGATTACGTGTATCAGCTGCTCCTTGATACCCGATATGAGCCCTACATCAAGTGGGAAGACAAGG
FGF8	0.0119781	0.00107	-3.33312	-0.98503	-1.01442	NM_033163.3	AGAGCAACGGCAAAGGCAAGGACTGCGTCTTCACGGAGATTGTGCTGGAGAACAACTACACAGCGCTGCAGAATGCCAAGTACGAGGGCTGGTACATGGC
E2F1	0.0120753	0.00109	3.32647	-1.00479	0.559897	NM_005225.1	CCAGCTCCAAGCCGTGGACTCTTCGGAGAACTTTCAGATCTCCCTTAAGAGCAAACAAGGCCCGATCGATGTTTTCCTGTGCCCTGAGGAGACCGTAGGT
TLR4	0.0129444	0.00119	3.3015	-1.07881	0.479199	NM_138554.2	ACTCAGAAAAGCCCTGCTGGATGGTAAATCATGGAATCCAGAAGGAACAGTGGGTACAGGATGCAATTGGCAGGAAGCAACATCTATCTGAAGAGGAAAA
PIK3R5	0.0154334	0.00144	3.24421	-1.24671	0.706327	NM_001142633.1	TTTCTCTCAAGTTTCCTGAGTCTCCAGAAAAACAGCACTAACGCTGGACCTGTCTACTCTCAGAACCCGGCACAGATTCTCTCTTGATCTCCTTTTGGAA
PITX2	0.016362	0.00154	-3.22226	-1.31038	-0.791363	NM_000325.5	CCTGAATAACTTGAACAACCTGAGTAGCCCGTCGCTGAATTCCGCGGTGCCGACGCCTGCCTGTCCTTACGCGCCGCCGACTCCTCCGTATGTTTATAGG
MAP3K14	0.0165206	0.00158	-3.21464	-1.3324	-0.390932	NM_003954.1	CCCGTGTGTGTTGGAAGGGAAAGCGTCGCAGCAAAGCCCGGAAGAAACGGAAGAAGAAGAGCTCAAAGTCCCTGGCTCATGCAGGAGTGGCCTTGGCCAA
MAP3K5	0.0165206	0.00161	3.20936	-1.34761	0.362053	NM_005923.3	TTTAGGAAAAGGCACTTATGGGATAGTCTACGCAGGTCGGGACTTGAGCAACCAAGTCAGAATTGCTATTAAGGAAATCCCAGAGAGAGACAGCAGATAC
BMP2	0.0165206	0.00162	3.20715	-1.354	0.699976	NM_001200.2	TTAGGATAAGCAGGTCTTTGCACCAAGATGAACACAGCTGGTCACAGATAAGGCCATTGCTAGTAACTTTTGGCCATGATGGAAAAGGGCATCCTCTCCA
MMP3	0.0167339	0.00166	3.19925	-1.37671	1.04972	NM_002422.3	AGGCATAGAGACAACATAGAGCTAAGTAAAGCCAGTGGAAATGAAGAGTCTTCCAATCCTACTGTTGCTGTGCGTGGCAGTTTGCTCAGCCTATCCATTG
TNFRSF10C	0.0173218	0.00177	3.18097	-1.42911	0.681339	NM_003841.2	TGCAGCTGTGGGAACCTCTCCACGCGCACGAACTCAGCCAACGATTTCTGATAGATTTTTGGGAGTTTGACCAGAGATGCAAGGGGTGAAGGAGCGCTTC
IL10	0.0173218	0.00179	3.17755	-1.43889	0.674766	NM_000572.2	AAGGATCAGCTGGACAACTTGTTGTTAAAGGAGTCCTTGCTGGAGGACTTTAAGGGTTACCTGGGTTGCCAAGCCTTGTCTGAGATGATCCAGTTTTACC
FGF2	0.0173218	0.00181	3.17361	-1.45013	0.580011	NM_002006.4	GTCCGGGAGAAGAGCGACCCTCACATCAAGCTACAACTTCAAGCAGAAGAGAGAGGAGTTGTGTCTATCAAAGGAGTGTGTGCTAACCGTTACCTGGCTA
JAK3	0.0173218	0.00181	3.17321	-1.45129	0.543672	NM_000215.2	GTGCTGCTGAAGGTCATGGATGCCAAGCACAAGAACTGCATGGAGTCATTCCTGGAAGCAGCGAGCTTGATGAGCCAAGTGTCGTACCGGCATCTCGTGC
GNG12	0.0173699	0.00184	-3.1686	-1.46442	-0.359806	NM_018841.3	ATAAAGGTTTCGAAGGCATCAGCGGACCTCATGTCCTACTGTGAGGAACATGCCAGGAGTGACCCTTTGCTGATAGGAATACCAACTTCAGAAAACCCTT
IL15	0.0175006	0.00188	3.16257	-1.48159	0.612973	NM_172174.1	AGGGTGATAGTCAAATTATGTATTGGTGGGGCTGGGTACCAATGCTGCAGGTCAACAGCTATGCTGGTAGGCTCCTGCCAGTGTGGAACCACTGACTACT
SPP1	0.0178401	0.00195	3.15073	-1.51523	1.12254	NM_000582.2	CGCCTTCTGATTGGGACAGCCGTGGGAAGGACAGTTATGAAACGAGTCAGCTGGATGACCAGAGTGCTGAAACCCACAGCCACAAGCAGTCCAGATTATA
TNFSF10	0.0178401	0.00196	3.14931	-1.51925	0.42276	NM_003810.2	GGGGGGACCCAGCCTGGGACAGACCTGCGTGCTGATCGTGATCTTCACAGTGCTCCTGCAGTCTCTCTGTGTGGCTGTAACTTACGTGTACTTTACCAAC
TSC1	0.0199867	0.00222	3.11023	-1.62942	0.444302	NM_000368.3	AAGACACCAGGTTGACAGCACTGGAAACTGAAGTACCAGTTGTCGCTAGAACAGTTTGGTAGTGGCCCCAATGAAGAACCTTCAGAACCTGTAGCACACG
RASGRP2	0.0204523	0.0023	3.09941	-1.65971	0.59212	NM_001098670.1	CAGACGGTGGAGGATGGGGTGTTTGACATCCACTTGTAATAGATGCTGTGGTTGGATCAAGGACTCATTCCTGCCTTGGAGAAAATACTTCAACCAGAGC
USP39	0.0205703	0.00236	3.09061	-1.68428	0.476004	NM_001256725.1	TATGCCAACGCTGTCCTTCAGGCTCTATCTAATGTTCCTCCTCTCCGGAACTACTTTCTGGAAGAAGACAATTATAAGAACATCAAACGTCCTCCAGGGG
SPRY2	0.0205703	0.00236	-3.09052	-1.68451	-0.351614	NM_005842.2	AAAGAGGAAATACTCCGCGTGCGCTTGTAGAAGGGGAGTCGTCTCCAGCTCCGAACCCCGGAGTGTTCATCAGCGGGGAATCTGGCTCCGAATTCTCTTT
NEG_D	0.0205861	0.00239	-3.0868	-1.6949	-0.599111		NA	ERCC_00076.1
CDK4	0.0218532	0.00257	3.06384	-1.75863	0.367118	NM_000075.2	ACTTTTAACCCACACAAGCGAATCTCTGCCTTTCGAGCTCTGCAGCACTCTTATCTACATAAGGATGAAGGTAATCCGGAGTGAGCAATGGAGTGGCTGC
PLCB1	0.0218532	0.00259	3.06102	-1.76642	0.698059	NM_182734.1	TCAAAACAAGGAGACAGAGCTACTGGATCTCAGCCTTGTCAAAGATGCCAGATGTGGGAGACACGCCAAAGCTCCCAAGGACCCCAAATTACGTGAACTT
PPP2R2B	0.0221857	0.00266	-3.05282	-1.78905	-0.804886	NM_181676.2	ATGGCTCCCCCAGCAGAATGCAGCTTACTTTCTTCTGTCTACTAATGATAAAACTGTGAAGCTGTGGAAAGTCAGCGAGCGTGATAAGAGGCCAGAAGGC
BID	0.0227103	0.00275	3.04201	-1.81882	0.37542	NM_197966.1	GCTTAGCTTTAGAAACAGTGCAACACTGGTCTGCTGTTCCAGTGGTAAGCTATGTCCCAGGAATCAGTTTAAAAGCACGACAGTGGATGCTGGGTCCATA
HSPA6	0.0230729	0.00283	3.03362	-1.84188	0.61506	NM_002155.3	GACAGAGTGGCTGCCAAAAACTCGCTGGAGGCCCATGTCTTCCATGTGAAAGGTTCTTTGCAAGAGGAAAGCCTTAGGGACAAGATTCCCGAAGAGGACA
COL4A4	0.0238369	0.00296	3.01884	-1.88233	0.673263	NM_000092.4	CGTGCTGGAAATCTGGGATGCTTCCTTCTGGGTTCTGATTCTCAGTGAGTGGAGCCCATTCATCCAGGCAGGTTTCCATGCTATGAGTGGCCCTTTCGTT
IGFBP3	0.0238369	0.00298	3.01658	-1.88848	0.611728	NM_000598.4	TATCAAAATATTCAGAGACTCGAGCACAGCACCCAGACTTCATGCGCCCGTGGAATGCTCACCACATGTTGGTCGAAGCGGCCGACCACTGACTTTGTGA
BCL2	0.0247531	0.00313	3.0012	-1.93038	0.589604	NM_000657.2	GTGAAGCAGAAGTCTGGGAATCGATCTGGAAATCCTCCTAATTTTTACTCCCTCTCCCCGCGACTCCTGATTCATTGGGAAGTTTCAAATCAGCTATAAC
GAS1	0.0252855	0.00323	2.99109	-1.95778	0.893692	NM_002048.2	CTGTGGCTTGGGACAGATAGAAGGGATGGTTGGGGATACTTCCCAAAACTTTTTCCAAGTCAACTTGGTGTAGCCGGTTCCCCGGCCACGACTCTGGGCA
PHF6	0.0267342	0.00346	-2.96862	-2.01844	-0.279911	NM_032335.3	ACCGAGACCGACTTCTTTCTCTTTACCCTCATTGGCGCTTCTCTCCTGCAGTCCGCCTCTGGGCCCTGCCGCATTTCTTGAGACTTAAAGTGGCATTCTA
DUSP10	0.0267342	0.0035	2.96478	-2.02876	0.416005	NM_144728.2	AGTTCGAGGAAGACCTAAACAACGGTGTGACACCGAGAATCCTTACACCAAAGCTGATGGGCGTGGAGACGGTTGTGTGACAATGGTCTGGATGGAAAGG
COL24A1	0.0267342	0.00354	2.96095	-2.03905	0.684597	NM_152890.5	GATGCCATTGAGGTTTTCTGCAATTTCAGTGCTGGTGGCCAGACATGCTTACCTCCTGTTTCTGTAACAAAGTTGGAGTTTGGAGTTGGGAAAGTCCAGA
MAP3K8	0.0267342	0.00355	2.96032	-2.04074	0.368223	NM_005204.2	CTGGCTACTTCAATCTTGTTCGGGGACCACCAACGCTTGAATATGGCTGAAGGATGCCATGTTTGCTCTAAATTAAGACAGCATTGATCTCCTGGAGGCT
AXIN2	0.0276388	0.00371	-2.94582	-2.07958	-0.566409	NM_004655.3	CTTGTCCAGCAAAACTCTGAGGGCCACGGCGAGTGTGAGGTCCACGGAAACTGTTGACAGTGGATACAGGTCCTTCAAGAGGAGCGATCCTGTTAATCCT
MTOR	0.0276388	0.00374	2.94326	-2.08641	0.681572	NM_004958.2	TTAGTGTTGCTCCTGGGAGTTGATCCGTCTCGGCAACTTGACCATCCTCTGCCAACAGTTCACCCTCAGGTGACCTATGCCTACATGAAAAACATGTGGA
NGF	0.0284562	0.00388	-2.93065	-2.12002	-0.696069	NM_002506.2	TCCGGACCCAATAACAGTTTTACCAAGGGAGCAGCTTTCTATCCTGGCCACACTGAGGTGCATAGCGTAATGTCCATGTTGTTCTACACTCTGATCACAG
FLNA	0.0285747	0.00394	2.92624	-2.13175	0.759313	NM_001456.3	CCCTCAGGAGCCCTGGAGGAGTGCTATGTCACAGAAATTGACCAAGATAAGTATGCTGTGCGCTTCATCCCTCGGGAGAATGGCGTTTACCTGATTGACG
CALML5	0.0291066	0.00405	-2.91648	-2.15762	-0.87386	NM_017422.4	CCGGTGAGCTGACTCCTGAGGAGGAGGCCCAGTACAAAAAGGCTTTCTCCGCGGTTGACACGGATGGAAACGGCACCATCAATGCCCAGGAGCTGGGCGC
WNT2	0.0291066	0.00408	2.91414	-2.16382	0.687801	NM_003391.2	GATGTAACAAGGTGGGGACGTGTGTCCTTTGGTACTATGGTGTGTTGTATCTTTGTAAGAGCAAAAGCCTCAGAAAGGGATTGCTTTGCATTACTGTCCC
ARID1A	0.0308694	0.0044	2.8892	-2.22958	0.39796	NM_006015.4	AGCTCCCAGGGTTGCTAGAGCTCCTTGTAGAATATTTCCGACGATGCCTGATTGAGATCTTTGGCATTTTAAAGGAGTATGAGGTGGGTGACCCAGGACA
COL1A1	0.0308694	0.00441	2.88877	-2.23069	0.913987	NM_000088.3	CAGAAACATCGGATTTGGGGAACGCGTGTCAATCCCTTGTGCCGCAGGGCTGGGCGGGAGAGACTGTTCTGTTCCTTGTGTAACTGTGTTGCTGAAAGAC
NR4A3	0.0310922	0.00452	2.88061	-2.25209	0.720707	NM_173198.1	GTCGTCTGCCTTCCAAACCAAAGAGCCCATTACAACAGGAACCTTCTCAGCCCTCTCCACCTTCTCCTCCAATCTGCATGATGAATGCCCTTGTCCGAGC
CDC25B	0.0310922	0.00452	2.88052	-2.25234	0.510771	NM_021873.2	CACCATACGAGCACCTCCAGCCTGAACAGAAGCTCTTACTCTTTCCTATTTCAGTGTTACCTGTGTGCTTGGTCTGTTTGACTTTACGCCCATCTCAGGA
PRKCA	0.0311109	0.00456	2.87742	-2.26046	0.376194	NM_002737.2	CCGGCAGTGCTTCCCTTCCTTTCATCCACTGGCCTCGTGTGGTCCATGCAGGGCCACTGTCTGCCCTTTCTGATGCCACGTATTAGGCTTTCTTACTCAG
PIK3CG	0.0318278	0.00471	2.86695	-2.28779	0.663094	NM_002649.2	AAAACATACCAATTGTTGGCCAGAAGGGAAGTCTGGGATCAAAGTGCTTTGGATGTTGGGTTAACAATGCAGCTCCTGGACTGCAACTTCTCAGATGAAA
MLLT3	0.0318324	0.00475	2.86404	-2.29537	0.422889	NM_004529.2	AAAGATCTGCATTCTGATGACAATGAGGAGGAATCAGATGAAGTGGAGGATAACGACAATGACTCTGAAATGGAGAGGCCTGTAAATAGAGGAGGCAGCC
IL6R	0.0319322	0.00481	2.86016	-2.30549	0.429743	NM_000565.2	CTTTCTACATAGTGTCCATGTGCGTCGCCAGTAGTGTCGGGAGCAAGTTCAGCAAAACTCAAACCTTTCAGGGTTGTGGAATCTTGCAGCCTGATCCGCC
FBXW7	0.0328437	0.00499	2.84793	-2.33725	0.356698	NM_018315.4	TGGGTCATGTTGCAGCAGTCCGCTGTGTTCAATATGATGGCAGGAGGGTTGTTAGTGGAGCATATGATTTTATGGTAAAGGTGTGGGATCCAGAGACTGA
XPA	0.0334506	0.00513	2.83851	-2.36164	0.540072	NM_000380.3	CGACGGCGGCTGCGGCTACTGGAGGCATGGCTAATGTAAAAGCAGCCCCAAAGATAATTGACACAGGAGGAGGCTTCATT
AGK	0.0334506	0.00521	2.83317	-2.37543	0.349633	NM_018238.3	GATGCTGGCGTCAAAGTTAGCAAGTACTGGTATCTTGGGCCTCTAAAAATCAAAGCAGCCCACTTTTTCAGCACTCTTAAGGAGTGGCCTCAGACTCATC
EZH2	0.0334506	0.00521	2.83285	-2.37627	0.258017	NM_004456.3	GAGAAGGGACCAGTTTGTTGGCGGAAGCGTGTAAAATCAGAGTACATGCGACTGAGACAGCTCAAGAGGTTCAGACGAGCTGATGAAGTAAAGAGTATGT
GTF2H3	0.0334506	0.00529	2.82776	-2.38938	0.368644	NM_001516.3	TGATGCCAACCCAATTTGGTGGGGAAAGCAAGCATTAAAGGAATCTCAGTTCACTTTATCCAAATGCATAGATGCCGTGATGGTGCTGGGAAATTCGCAT
PIK3CA	0.0334506	0.0053	2.82742	-2.39024	0.375382	NM_006218.2	CCTCAGGCTTGAAGAGTGTCGAATTATGTCCTCTGCAAAAAGGCCACTGTGGTTGAATTGGGAGAACCCAGACATCATGTCAGAGTTACTGTTTCAGAAC
MAP3K1	0.0334506	0.00533	2.82526	-2.39581	0.406411	NM_005921.1	ACTTCAGAGACTTCTCCAGCCAGTTGTAGACACCATCCTAGTCAAATGTGCAGATGCCAATAGCCGCACAAGTCAGCTGTCCATATCAACACTGTTGGAA
RAF1	0.0344915	0.00554	2.81223	-2.42928	0.331737	NM_002880.2	CCTATGGCATCGTATTGTATGAACTGATGACGGGGGAGCTTCCTTATTCTCACATCAACAACCGAGATCAGATCATCTTCATGGTGGGCCGAGGATATGC
NEG_H	0.0346813	0.00562	-2.8077	-2.44088	-0.539184		NA	ERCC_00154.1
WNT6	0.0348132	0.00568	-2.80376	-2.45096	-0.742687	NM_006522.3	ACCGCCAGGAGAGCGTGCAGCTCGAAGAGAACTGCCTGTGCCGCTTCCACTGGTGCTGCGTAGTACAGTGCCACCGCTGCCGTGTGCGCAAGGAGCTCAG
PPARGC1A	0.0355301	0.0059	-2.79118	-2.48305	-0.559436	NM_013261.3	GAACAAGCACTTCGGTCATCCCAGTCAAGCTGTTTTTGACGACGAAGCAGACAAGACCGGTGAACTGAGGGACAGTGATTTCAGTAATGAACAATTCTCC
FOXL2	0.0355301	0.00598	-2.7865	-2.49496	-0.843337	NM_023067.2	GAGCTCGCCATGATGCATTGCTCTTACTGGGACCACGACAGCAAGACCGGCGCGCTGCATTCGCGCCTCGATCTCTGAGAGCCCACCGCATGCCGGTGCA
EGFR	0.0355301	0.00604	2.78309	-2.50362	0.282007	NM_201282.1	ACGCAGTTGGGCACTTTTGAAGATCATTTTCTCAGCCTCCAGAGGATGTTCAATAACTGTGAGGTGGTCCTTGGGAATTTGGAAATTACCTATGTGCAGA
MAPK10	0.0355301	0.00608	2.78064	-2.50984	0.601938	NM_002753.2	GTATTCATACAGCACTACTTACTTAGAGATGCTACTGTCAGTGTCCTCAGGGCTCTACCAAGACATAATGCACTGGGGTACCACATGGTCCATTTCATGT
TET2	0.0355301	0.00609	2.78011	-2.5112	0.362211	NM_001127208.2	CTCATAATGTCCAAATGGGACTGGAGGAAGTACAGAATATAAATCGTAGAAATTCCCCTTATAGTCAGACCATGAAATCAAGTGCATGCAAAATACAGGT
ITGB7	0.0355301	0.0061	2.77987	-2.5118	0.48343	NM_000889.1	CAACGTGGTACAGCTCATCATGGATGCTTATAATAGCCTGTCTTCCACCGTGACCCTTGAACACTCTTCACTCCCTCCTGGGGTCCACATTTCTTACGAA
FGF21	0.0355301	0.00616	-2.77626	-2.52094	-0.924655	NM_019113.2	GATCACCTGAGGACCCGAGCCATTGATGGACTCGGACGAGACCGGGTTCGAGCACTCAGGACTGTGGGTTTCTGTGCTGGCTGGTCTTCTGCTGGGAGCC
IL1B	0.0355301	0.00618	2.77551	-2.52285	0.760055	NM_000576.2	GGGACCAAAGGCGGCCAGGATATAACTGACTTCACCATGCAATTTGTGTCTTCCTAAAGAGAGCTGTACCCAGAGAGTCCTGTGCTGAATGTGGACTCAA
RUNX1	0.0355301	0.00623	2.77252	-2.53043	0.456679	NM_001754.4	CAGCCATGAAGAACCAGGTTGCAAGATTTAATGACCTCAGGTTTGTCGGTCGAAGTGGAAGAGGGAAAAGCTTCACTCTGACCATCACTGTCTTCACAAA
WNT11	0.0355301	0.00625	-2.77124	-2.53367	-0.877132	NM_004626.2	CCTGACTTCTGCATGAAGAATGAGAAGGTGGGCTCCCACGGGACACAAGACAGGCAGTGCAACAAGACATCCAACGGAAGCGACAGCTGCGACCTTATGT
CSF3R	0.0372562	0.00664	2.7508	-2.5852	0.654096	NM_156038.2	GTGCCAACATGGGGAAACTGAGGCTCGGCTCGGAAAGGTGAAGTAACTTGTCCAAGATCACAAAGCTGGTGAACATCAAGTTGGTGCTATGGCAAGGCTG
BMP6	0.0372562	0.00665	2.75005	-2.58707	0.593242	NM_001718.2	CCTGTTTTTGTTGGACACCCGTGTAGTATGGGCCTCAGAAGAAGGCTGGCTGGAATTTGACATCACGGCCACTAGCAATCTGTGGGTTGTGACTCCACAG
PPARG	0.0373297	0.00671	-2.74693	-2.59492	-0.306937	NM_015869.3	GAGCAAAGAGGTGGCCATCCGCATCTTTCAGGGCTGCCAGTTTCGCTCCGTGGAGGCTGTGCAGGAGATCACAGAGTATGCCAAAAGCATTCCTGGTTTT
WIF1	0.037814	0.00688	-2.7387	-2.61553	-1.00405	NM_007191.2	ACGATGTATGAATGGTGGACTTTGTGTGACTCCTGGTTTCTGCATCTGCCCACCTGGATTCTATGGAGTGAACTGTGACAAAGCAAACTGCTCAACCACC
SFRP4	0.037814	0.00694	2.73542	-2.62376	0.906647	NM_003014.2	AATGGAGAGATCAGCTTAGTAAAAGATCCATACAGTGGGAAGAGAGGCTGCAGGAACAGCGGAGAACAGTTCAGGACAAGAAGAAAACAGCCGGGCGCAC
HDAC10	0.037814	0.00695	-2.73523	-2.6242	-0.272281	NM_032019.5	CCAGCGTCCTTTACTTCTCCTGGCACCGCTATGAGCATGGGCGCTTCTGGCCTTTCCTGCGAGAGTCAGATGCAGACGCAGTGGGGCGGGGACAGGGCCT
LIF	0.0388121	0.00718	2.72384	-2.65263	0.472683	NM_002309.3	GGGATGGAAGGCTGTCTTCTTTTGAGGATGATCAGAGAACTTGGGCATAGGAACAATCTGGCAGAAGTTTCCAGAAGGAGGTCACTTGGCATTCAGGCTC
TIAM1	0.0397444	0.00743	2.71194	-2.68221	0.505469	NM_003253.2	TCCTTCTATCTGAAATCAGTCTCCTAGCTGGGGAAACCTCTTTCACACACAAAATGAAATGTGTACAGCTTGCCGTGTTCTGACTGTACCCTTCCCTCTT
AKT3	0.0397444	0.00749	2.70922	-2.68897	0.425825	NM_181690.1	GGAATATGTTAATGGGGGCGAGCTGTTTTTCCATTTGTCGAGAGAGCGGGTGTTCTCTGAGGACCGCACACGTTTCTATGGTGCAGAAATTGTCTCTGCC
NFATC1	0.0397444	0.00753	2.70712	-2.69417	0.54347	NM_172389.1	CGAATTCTCTGGTGGTTGAGATCCCGCCATTTCGGAATCAGAGGATAACCAGCCCCGTTCACGTCAGTTTCTACGTCTGCAACGGGAAGAGAAAGCGAAG
COL1A2	0.0397444	0.00763	2.70282	-2.70481	0.739434	NM_000089.3	CCAATGGATTTGCTGGTCCTGCTGGTGCTGCTGGTCAACCTGGTGCTAAAGGAGAAAGAGGAGCCAAAGGGCCTAAGGGTGAAAACGGTGTTGTTGGTCC
IL12A	0.0397444	0.00766	2.70122	-2.70876	0.623822	NM_000882.2	CTTTCTAGATCAAAACATGCTGGCAGTTATTGATGAGCTGATGCAGGCCCTGAATTTCAACAGTGAGACTGTGCCACAAAAATCCTCCCTTGAAGAACCG
PRL	0.0397444	0.00771	-2.6991	-2.714	-0.924695	NM_000948.3	AAGACTTTCTGAGCCTGATAGTCAGCATATTGCGATCCTGGAATGAGCCTCTGTATCATCTGGTCACGGAAGTACGTGGTATGCAAGAAGCCCCGGAGGC
LFNG	0.0397444	0.00773	-2.69825	-2.71609	-0.297492	NM_001040168.1	TCCAGGCCATGGAGCGGGTCAGCGAGAACAAGGTGCGTCCTGTCCACTTCTGGTTTGCCACGGGCGGCGCTGGCTTCTGCATCAGCCGTGGGCTGGCTCT
ZAK	0.0397444	0.00782	2.69427	-2.72592	0.353677	NM_016653.2	GACACGAGCCTTCCTGACAAGTGTAACTCATTCCTACACAACAAGGCGGAGTGGAGGTGCGAAATTGAGGCAACTCTTGAGAGGCTAAAGAAACTAGAGC
MAPK8IP1	0.0397444	0.00782	-2.69418	-2.72614	-0.551692	NM_005456.2	TCCCAATTTCAGGCTCACCCATGACATCAGCCTGGAGGAGTTTGAGGATGAAGACCTCTCGGAGATCACTGATGAGTGTGGCATCAGCTTACAGTGCAAA
HPGD	0.0397444	0.00788	-2.69132	-2.73318	-0.790833	NM_001145816.2	ATCCAGTTGGTCTTTAGGGCACTGAAGGAAACTCTTCTTCAGAAATAACCTTTTAACTTTTCTTCTGTCAGCTGCCTGCCAATCACGGAGCCAGAGGCTG
GZMB	0.0397444	0.00791	2.69017	-2.73602	0.570358	NM_004131.3	ACACTACAAGAGGTGAAGATGACAGTGCAGGAAGATCGAAAGTGCGAATCTGACTTACGCCATTATTACGACAGTACCATTGAGTTGTGCGTGGGGGACC
MTMR14	0.0402086	0.00806	2.68367	-2.752	0.231593	NM_022485.3	CATCAAGCTGCTTCGATACCTGTCAGTCAAATACATCTGTGACCTGATGGTGGAGAACAAGAAGGTGAAGTTTGGCATGAATGTAACCTCCTCTGAGAAG
CNOT4	0.0402086	0.00811	2.68149	-2.75735	0.309432	NM_001190848.1	AAGTGCCAGTGCTTATGTAACCTATATCCGGTCAGAAGACGCTCTCAGAGCCATACAGTGTGTCAACAATGTGGTAGTAGATGGCAGAACACTTAAGGCA
POS_E	0.0402086	0.00815	-2.67944	-2.76238	-0.245435		NA	ERCC_00035.1
MAP2K1	0.0417532	0.00852	2.66401	-2.80015	0.340027	NM_002755.2	ACGGAATGGACAGCCGACCTCCCATGGCAATTTTTGAGTTGTTGGATTACATAGTCAACGAGCCTCCTCCAAAACTGCCCAGTGGAGTGTTCAGTCTGGA
ZNF346	0.0420736	0.00864	2.65913	-2.81206	0.400121	NM_012279.2	CACTGAAGCATCCAAATAAAGAATTTCCCTCATGGGCCAGACTACAACTTAACAGACCTAGGGTTTTGAGCCATATTGCCATTGGATCTAGTATGTCTGT
APC	0.0426072	0.0088	2.6525	-2.82819	0.341791	NM_000038.3	AAACAGCCACCACTTCTCCTAGAGGAGCCAAGCCATCTGTGAAATCAGAATTAAGCCCTGTTGCCAGGCAGACATCCCAAATAGGTGGGTCAAGTAAAGC
PGF	0.0426905	0.00891	2.64832	-2.83835	0.533801	NM_002632.5	AGGAGAGAGACCCCGCACCCGGCTCGTGTATTTATTACCGTCACACTCTTCAGTGACTCCTGCTGGTACCTGCCCTCTATTTATTAGCCAACTGTTTCCC
NOS3	0.0426905	0.00893	2.64748	-2.84039	0.475278	NM_000603.4	CCGGACCACCTCGTCCCTGTGGAAAGACAAGGCAGCAGTGGAAATCAACGTGGCCGTGCTGCACAGTTACCAGCTAGCCAAAGTCACCATCGTGGACCAC
MAPK9	0.0431435	0.0091	2.64068	-2.85686	0.269098	NM_139068.2	TTGGCTCTGGGGCCCAAGGGATTGTTTGTGCTGCATTTGATACAGTTCTTGGGATAAATGTTGCAGTCAAGAAACTAAGCCGTCCTTTTCAGAACCAAAC
CHAD	0.0431435	0.00913	-2.63945	-2.85983	-0.789355	NM_001267.2	ACACCAACCTGGAGAAGTTCTCAGATGGTGCCTTCCTGGGTGTAACCACGCTGAAACACGTCCATTTGGAGAACAACCGCTTGAACCAGCTACCCTCCAA
LAMC3	0.0452193	0.00963	2.62063	-2.90524	0.619906	NM_006059.3	CCGCCAGCCTCCTGGGTGGAGATTTGTTCATGTCCCACTGGCTACACGGGCCAGTTCTGTGAATCCTGTGCTCCGGGATACAAGAGGGAGATGCCACAGG
SPRY1	0.0455815	0.00977	2.61566	-2.91718	0.357729	NM_005841.1	GGATGACTTGAAGGGTTCCTTGAAAGAGGACCTGACACAGCACAAGTTCATTTGTGAACAGTGTGGGAAGTGCAAGTGTGGAGAATGCACTGCTCCCAGG
PDGFB	0.0473136	0.0102	2.60021	-2.95416	0.640955	NM_033016.2	GATTCACCTCTTCCTCTGGTTCCTTTCATCTCTCTACCTCCACCCTGCATTTTCCTCTTGTCCTGGCCCTTCAGTCTGCTCCACCAAGGGGCTCTTGAAC
FN1	0.0480209	0.0104	2.59278	-2.97188	0.90192	NM_212482.1	GGGAATGGACATGCATTGCCTACTCGCAGCTTCGAGATCAGTGCATTGTTGATGACATCACTTACAATGTGAACGACACATTCCACAAGCGTCATGAAGA
TMUB2	0.0490287	0.0107	2.58321	-2.99464	0.654885	NM_024107.2	ATTTCTCAGCCAAATACTCATCTTTTGAGACTGAAATCACACTGGCGGGAATGAAGATTGTGCCAGCCTTCTCTTATGGGCACCTAGCCGCCTTCACCTT
CACNA1E	0.0505672	0.0111	-2.56948	-3.02714	-0.796437	NM_000721.2	CAGGACGACCATTCTGAGCCAGTGAGTCTATTGCATGGTGTTTTGAGAAAGGGAATTTTAGTGACACCTTATGCCATTTCAAGAGGAGAAATGCAGGCTG
FTSJ2	0.0505672	0.0112	2.56787	-3.03093	0.567419	NM_013393.1	GAACAATATAGCAATTCACGCATTCTTCAAGCAGCAAAAGTTCCCGGAACAATTAGGGAAGACGTATGGTCTGAATTTATCCAGGCAGTGGGTCTGCTTT
GLI3	0.0521374	0.0116	2.55302	-3.06588	0.537022	NM_000168.5	GGGACATGAGTTCTTTGCTGACCTCCCTAGCGGAAGAAAGCAAATTCCTTGCAGTTATGCAATAGGCTTTAGGAAAAAAAGACTGCAACCAACGGAAATC
LEF1	0.0521374	0.0116	2.55263	-3.0668	0.581227	NM_016269.3	CCGTCACACATCCCATCAGATGTCAACTCCAAACAAGGCATGTCCAGACATCCTCCAGCTCCTGATATCCCTACTTTTTATCCCTTGTCTCCGGGTGGTG
JAK1	0.0521887	0.0117	2.5502	-3.0725	0.286575	NM_002227.1	GAGAACACCAAGCTCTGGTATGCTCCAAATCGCACCATCACCGTTGATGACAAGATGTCCCTCCGGCTCCACTACCGGATGAGGTTCTATTTCACCAATT
PIK3R4	0.0523895	0.0118	2.54675	-3.08059	0.26265	NM_014602.1	GGGAAGACCACCACTACCAGATCTATTCTTACATACAGCCGAATTGGAGGACGAGTCAAGACGCTCACATTCTGCCAAGGCTCCCACTATTTAGCCATAG
IL3	0.0524558	0.012	-2.54218	-3.09129	-0.727233	NM_000588.3	GCCCTTGAAGACAAGCTGGGTTAACTGCTCTAACATGATCGATGAAATTATAACACACTTAAAGCAGCCACCTTTGCCTTTGCTGGACTTCAACAACCTC
PCK1	0.0524558	0.012	-2.54067	-3.0948	-0.700694	NM_002591.2	GGGCACATCAACATGATGGAGCTTTTCAGCATCTCCAAGGAATTCTGGGAGAAGGAGGTGGAAGACATCGAGAAGTATCTGGAGGATCAAGTCAATGCCG
THBS1	0.0524558	0.012	2.54017	-3.09598	0.574949	NM_003246.2	ACCCTCGTCACATAGGCTGGAAAGATTTCACCGCCTACAGATGGCGTCTCAGCCACAGGCCAAAGACGGGTTTCATTAGAGTGGTGATGTATGAAGGGAA
KDM6A	0.0541465	0.0125	2.52657	-3.12769	0.32859	NM_021140.2	ACAGCACTGCCAGTGTCGAGGGACTTCCTAATCATGTCCATCAGATGACGGCAGATGCTGTTTGCAGTCCTAGCCATGGAGATTCTAAGTCACCAGGTTT
PLD1	0.0545113	0.0127	2.52017	-3.14255	0.330755	NM_002662.3	AGTCCAGAAATCTTCCTGAAACGCCCAGTGGTTGAGGGAAATCGTTGGAGGTTGGACTGCATTCTTAAACGAAAAGCACAACAAGGAGTGAGGATCTTCA
SOCS3	0.0545113	0.0128	2.51888	-3.14554	0.624534	NM_003955.3	GGAGGATGGAGGAGACGGGACATCTTTCACCTCAGGCTCCTGGTAGAGAAGACAGGGGATTCTACTCTGTGCCTCCTGACTATGTCTGGCTAAGAGATTC
PRKCB	0.0545113	0.0128	2.51783	-3.14796	0.418468	NM_212535.1	GCATTTGGAGTCCTGCTGTATGAAATGTTGGCTGGGCAGGCACCCTTTGAAGGGGAGGATGAAGATGAACTCTTCCAATCCATCATGGAACACAACGTAG
NOTCH3	0.0545113	0.0129	2.51431	-3.15612	0.459352	NM_000435.2	CTTTGGAGTCTGCCGTGATGGCATCAACCGCTACGACTGTGTCTGCCAACCTGGCTTCACAGGGCCCCTTTGTAACGTGGAGATCAATGAGTGTGCTTCC
APH1B	0.0545113	0.0129	2.51412	-3.15656	0.588906	NM_001145646.1	GCTTAGACACTGTTGTCGCAAATAGCCATGCTTTGCCTTATGCCAAGGAGGCCCAGAGGGAGGGCCTAGTCTTCCTCTGTTGCTGTACATATATTGAAAT
HOXA9	0.0552626	0.0132	2.50712	-3.17275	0.588921	NM_152739.3	GGCTCTAAACCTCAGGCCACATCTTTTCCAAGGCAAACCCTGTTCAGGCTGGCTCGTAGGCCTGCCGCTTTGATGGAGGAGGTATTGTAAGCTTTCCATT
VEGFA	0.0554942	0.0133	-2.50256	-3.18327	-0.326077	NM_001025366.1	GAGTCCAACATCACCATGCAGATTATGCGGATCAAACCTCACCAAGGCCAGCACATAGGAGAGATGAGCTTCCTACAGCACAACAAATGTGAATGCAGAC
NODAL	0.0554942	0.0134	-2.50167	-3.18533	-0.819454	NM_018055.3	CTCACTTGCCATTGAGATTTTCCACCAGCCAAAGCCCGACACAGAGCAGGCTTCAGACAGCTGCTTAGAGCGGTTTCAGATGGACCTATTCACTGTCACT
DUSP4	0.0558872	0.0135	2.49712	-3.1958	0.479331	NM_057158.2	GCACCGTAGCATGCAGATGTCAAGGCAGTTAGGAAGTAAATGGTGTCTTGTAGATATGTGCAAGGTAGCATGATGAGCAACTTGAGTTTGTTGCCACTGA
CACNG6	0.0559909	0.0136	-2.4945	-3.20183	-0.743622	NM_145814.1	GAGACTTTTTACAACTCATCTGCAGCTCCGGGTGCGGTTGGGGGAGATAGCGAAGGGTCTGGCCTCGCTGTGATCTGATTTGGGATTAAAGGTTTGGAAA
SFN	0.0562013	0.0138	-2.49118	-3.20944	-0.39253	NM_006142.3	TGGGCCTGGCCCTGAACTTTTCCGTCTTCCACTACGAGATCGCCAACAGCCCCGAGGAGGCCATCTCTCTGGCCAAGACCACTTTCGACGAGGCCATGGC
WNT2B	0.0565338	0.014	2.4849	-3.22384	0.555661	NM_024494.1	CGACACTTCTTGGTGTGCAAGAGGAAGGGTACCTGTAGAGAGCTTCTTTTTGTTTCTACCTGGCCAAAGTTAGATGGGACAAAGATGAATGGCATGTCCC
LEFTY2	0.0565338	0.014	2.48464	-3.22443	0.979717	NM_003240.2	AGTGCTCCTGTGTGACCTTCGCCCTGTGTCCTTCCATTTCCTGTCTTTCCCGTCCATCACCCATCCTAAGCACTTACGTGAGTAAATAATGCAGCTCAGA
BCOR	0.0565338	0.0141	2.48249	-3.22935	0.318757	NM_001123383.1	CACCTCCTCTGTTGGAGAAGCAGACCGTTACCAAAGACGTCACAGATAAGCCACTAGACTTGTCTTCTAAAGTGGTGGATGTAGATGCTTCCAAAGCTGA
COL11A1	0.0565338	0.0141	2.48137	-3.23192	0.751699	NM_001854.3	TAATGAGCATGGTATTCAGCAAATTGGTGTTGAGGTTGGGAGATCACCTGTTTTTCTGTTTGAAGACCACACTGGAAAACCTGCCCCAGAAGACTATCCC
MFNG	0.0579302	0.0146	2.47042	-3.25691	0.40355	NM_002405.2	CGAACAGGACCAGATTTTGTTTGGAGCCTCAGCATGCCGGGGCCCAGATGATGGAGCATAACGGGTCCCAGCCAATTGTGATGATCCTTTTTGCTCATTT
FGF20	0.0580558	0.0147	-2.46717	-3.26432	-0.65669	NM_019851.1	GGGCACCCGGCAGGACCACAGCCTCTTCGGTATCTTGGAATTCATCAGTGTGGCAGTGGGACTGGTCAGTATTAGAGGTGTGGACAGTGGTCTCTATCTT
CACNA1D	0.0580558	0.0147	-2.46553	-3.26804	-0.44361	NM_000720.2	TATCGTGTGATTTGCAAGATGACGAGCCTGAGGAAACAAAACGAGAAGAAGAAGATGATGTGTTCAAAAGAAATGGTGCCCTGCTTGGAAACCATGTCAA
CARD11	0.0580558	0.0149	2.46262	-3.27466	0.71002	NM_032415.2	TTGAAAATCGGCCCAAGAAGGAGCAGGTTCTGGAACTGGAGCGGGAGAATGAAATGCTGAAGACCAAAAACCAGGAGCTGCAGTCCATCATCCAGGCCGG
FANCG	0.0580558	0.0149	2.46213	-3.27576	0.267595	NM_004629.1	AAGTGGCAATTAGTGAATTTAGCAGGTGCCTCGAGCTGCTCTTCCGGGCCACACCTGAGGAAAAAGAACAAGGGGCAGCTTTCAACTGTGAGCAGGGATG
MED12	0.0588789	0.0152	2.45496	-3.29203	0.326317	NM_005120.2	CAAGAACGTCAGCTTCAATCCTGCCAAGATCAGTTCCAACTTCAGCAGCATTATTGCAGAGAAATTACGTTGTAATACCCTTCCTGACACTGGTCGCAGG
SPRY4	0.0588789	0.0153	2.45209	-3.29851	0.407555	NM_030964.3	CTCCCTTCCAACTGCATCAACTAACTCTCGGGGGTGTTCTGCTCACCACACCGTCCTTCGGTTCTTACTGAGTCACAGACTCGCCTGCCCACTACGTGTC
MAP3K12	0.0588789	0.0153	2.45134	-3.3002	0.457373	NM_006301.2	AGGGATCTCAAGTCACCCAACATGCTAATCACCTACGACGATGTGGTGAAGATCTCAGATTTTGGCACTTCCAAGGAGCTGAGTGACAAGAGCACCAAGA
ZC3H14	0.0593681	0.0155	2.44642	-3.31133	0.326437	NM_001160103.1	TTGGGGCATGTTTGTGCACTGCTGTTGTGAGGATCAGCATATGAAATTGACATCATGGTTAGTCATGGTACTGCAGCTTAGGGGGCTACACGGTTGCTGT
FGF22	0.0594066	0.0156	-2.44435	-3.316	-0.720875	NM_020637.1	CCAGGACAGCATCCTGGAGATCCGCTCTGTACACGTGGGCGTCGTGGTCATCAAAGCAGTGTCCTCAGGCTTCTACGTGGCCATGAACCGCCGGGGCCGC
FLT1	0.0626625	0.0165	2.42247	-3.36514	0.391436	NM_002019.4	AAGAAATGGCAAACAATTCTGCAGTACTTTAACCTTGAACACAGCTCAAGCAAACCACACTGGCTTCTACAGCTGCAAATATCTAGCTGTACCTACTTCA
GNAQ	0.0640003	0.017	2.41264	-3.38709	0.43787	NM_002072.2	AAGGAGTACAATCTGGTCTAATTGTGCCTCCTAGACACCCGCCCTGCCCTTCCCTGGTGGGCTATTGAAGATACACAAGAGGGACTGTATTTCTGTGGAA
CASP12	0.0640003	0.0171	-2.41086	-3.39106	-0.725328	NM_001191016.1	CGAAATGGTTCTGAACTTGACCTTTTGGGGATGCGAGATCTACTTGAAAACCTTGGATACTCAGTGGTTATAAAAGAGAATCTCACAGCTCAGGAAATGG
RET	0.0641392	0.0172	-2.40823	-3.39691	-0.655788	NM_020630.4	AGGAGCCAGGGTCGGATTCCAGTTAAATGGATGGCAATTGAATCCCTTTTTGATCATATCTACACCACGCAAAGTGATGTATGGTCTTTTGGTGTCCTGC
PPP3CA	0.0646918	0.0175	2.40215	-3.41041	0.334081	NM_000944.4	GGTGCCTACTTCCACTGTAAGAAAGAATCTTGGTGGATTTGTGTCTCAAATCAGATAAGAGAAGCCTGTTTAAAGAGCAGATGCCATCTTCTGGCTTCCT
CUL1	0.0646918	0.0175	2.40138	-3.41213	0.275256	NM_003592.2	CTGGTAATGTCTGCATTCAACAATGACGCTGGCTTTGTGGCTGCTCTTGATAAGGCTTGTGGTCGCTTCATAAACAACAACGCGGTTACCAAGATGGCCC
CSF2	0.0650075	0.0177	2.39775	-3.42019	0.810773	NM_000758.2	AGATGAGGCTGGCCAAGCCGGGGAGCTGCTCTCTCATGAAACAAGAGCTAGAAACTCAGGATGGTCATCTTGGAGGGACCAAGGGGTGGGCCACAGCCAT
MAPK12	0.0657239	0.018	2.39137	-3.4343	0.452124	NM_002969.3	TATTCACTCCTGATGAGACCCTGGATGACTTCACGGACTTTTACCTGGTGATGCCGTTCATGGGCACCGACCTGGGCAAGCTCATGAAACATGAGAAGCT
NUPR1	0.0657239	0.0181	2.38917	-3.43915	0.756111	NM_001042483.1	GAAACTGGGGCTCCTCCAGGGTGGCAGCAACAATAAATAGACACGCACGGCAGCCACAGCTTGGGTGTGTGTTCATCCTTGTTAAAAAAAAAAAAAAAAA
FZD3	0.0657239	0.0181	-2.38825	-3.44118	-0.34162	NM_017412.2	TGAATAGGCCTGATCATCTGAATCTCCTTCAGACCCAGGAAGGATGGCTATGACTTGGATTGTCTTCTCTCTTTGGCCCTTGACTGTGTTCATGGGGCAT
SMARCA4	0.0678782	0.0188	2.37417	-3.47219	0.418647	NM_003072.3	GCCCTGTCCTGGCATCAGTAGCATCTGTAACAGCATTAACTGTCTTAAAGAGAGAGAGAGAGAATTCCGAATTGGGGAACACACGATACCTGTTTTTCTT
BAIAP3	0.0681772	0.019	-2.37073	-3.47974	-0.458717	NM_003933.4	TTGTGCTGGCTGACGCCGTCTATGATGACCTTCAGTTCTGCTACAGTGTGTACGCCAGCCTCTTCCACAGCATCCTCAATGTGGACGTCTTCACCCTGAC
PIK3R3	0.0701692	0.0196	2.35791	-3.50776	0.227078	NM_003629.3	AACCTGCCCCATTATGATGAGAAAACCTGGTTTGTTGAGGATATCAATCGAGTACAAGCAGAGGACTTGCTTTATGGGAAACCTGATGGTGCATTCTTAA
CD19	0.0704823	0.0198	2.35445	-3.51532	0.651896	NM_001770.4	AGATTCACACCTGACTCTGAAATCTGAAGACCTCGAGCAGATGATGCCAACCTCTGGAGCAATGTTGCTTAGGATGTGTGCATGTGTGTAAGTGTGTGTG
SOCS2	0.0714987	0.0202	2.34712	-3.53126	0.49267	NM_003877.3	GGAACGGCACTGTTCACCTTTATCTGACCAAACCGCTCTACACGTCAGCACCATCTCTGCAGCATCTCTGTAGGCTCACCATTAACAAATGTACCGGTGC
KRAS	0.0714987	0.0202	2.34544	-3.53492	0.571032	NM_004985.3	GCATGGACTGTGTCCCCACGGTCATCCAGTGTTGTCATGCATTGGTTAGTCAAAATGGGGAGGGACTAGGGCAGTTTGGATAGCTCAACAAGATACAATC
COL4A6	0.0729104	0.0208	2.33523	-3.55702	0.623942	NM_001847.2	TGGGATTTCCTGGGCTTAATGGATTCCAAGGAATTGAGGGTCAAAAGGGTGACATTGGCCTGCCAGGCCCAGATGTTTTCATCGATATAGATGGTGCTGT
SSX1	0.0729104	0.0208	-2.3344	-3.55881	-0.740459	NM_005635.2	AAGAGAAGCAAGGCCTTTGATGATATTGCCACATACTTCTCTAAGAAAGAGTGGAAAAAGATGAAATACTCGGAGAAAATCAGCTATGTGTATATGAAGA
AMH	0.0730262	0.021	-2.33206	-3.56387	-0.710937	NM_000479.3	GACCTCCGCGCCGAGCGCTCCGTACTCATCCCCGAGACCTACCAGGCCAACAATTGCCAGGGCGTGTGCGGCTGGCCTCAGTCCGACCGCAACCCGCGCT
CLCF1	0.0734419	0.0212	2.32814	-3.57233	0.604718	NM_013246.2	GATGGGTGTTGCTCCCTTATCCCCAAATCACTCTATACATCCAATTCAGGAAACAAACATGGTGGCAATTCTACACAAAAAGAGATGAGATTAACAGTGC
SF3A3	0.0736831	0.0213	2.32515	-3.57877	0.248746	NM_006802.2	TCAGCTTAGTTAGCCATTGATGCAAATACTAGGGAAAGACTAGGAGGATGAGCCAGGGTTGCTACTAAGGACTAAGTGTCGCACCAAGGTTTGCCTTTTG
GRIN1	0.0765027	0.0222	-2.30881	-3.61385	-0.717703	NM_000832.5	TTCAAGAGAGTGCTGATGTCTTCCAAGTATGCGGATGGGGTGACTGGTCGCGTGGAGTTCAATGAGGATGGGGACCGGAAGTTCGCCAACTACAGCATCA
NEG_A	0.0765584	0.0224	-2.3068	-3.61815	-0.450694		NA	ERCC_00096.1
NSD1	0.0765584	0.0225	2.30489	-3.62222	0.487045	NM_022455.4	ACCTGCCTGGGAAAACAGCTTCTGAGCCATTTTGGGGAGCAGTTCTTCATCTGAATGGATGGACATCTGGGCTTCCTTCAAGGGCCATTGAATGGGAACT
WNT5A	0.0765584	0.0226	2.30342	-3.62537	0.41693	NM_003392.3	ACCCTGTTCAGATGTCAGAAGTATATATTATAGGAGCACAGCCTCTCTGCAGCCAACTGGCAGGACTTTCTCAAGGACAGAAGAAACTGTGCCACTTGTA
BCL2A1	0.0772896	0.0231	2.29454	-3.64427	0.595425	NM_004049.2	TCATGTGTCATAACTCAGTCAAGCTCAGTGAGCATTCTCAGCACATTGCCTCAACAGCTTCAAGGTGAGCCAGCTCAAGACTTTGCTCTCCACCAGGCAG
MYD88	0.0772896	0.0231	2.29409	-3.64523	0.287619	NM_002468.3	ACGTTTTTCTAGGTACAGCTCCCAGGAACAGCTAGGTGGGAAAGTCCCATCACTGAGGGAGCCTAACCATGTCCCTGAACAAAAATTGGGCACTCATCTA
LAMC2	0.0772896	0.0232	2.29292	-3.64772	0.369869	NM_005562.2	CAAGCGGAAATTGAAGCAGATAGGTCTTATCAGCACAGTCTCCGCCTCCTGGATTCAGTGTCTCGGCTTCAGGGAGTCAGTGATCAGTCCTTTCAGGTGG
POLD1	0.0772896	0.0233	2.29146	-3.65083	0.284937	NM_002691.2	GGACTGGGTGTCAGGTCACTTCCCGTCGCCCATCCGGCTGGAGTTTGAGAAGGTCTACTTCCCATACCTGCTTATCAGCAAGAAGCGCTACGCGGGCCTG
MCM7	0.0772896	0.0233	-2.29129	-3.65118	-0.268396	NM_182776.1	TGGGAAATATCCCTCGTAGTATCACGGTGCTGGTAGAAGGAGAGAACACAAGGATTGCCCAGCCTGGAGACCACGTCAGCGTCACTGGTATTTTCTTGCC
LRP2	0.080008	0.0242	-2.27602	-3.68352	-0.778487	NM_004525.2	TCAGTGTTGTGTATTACACTGTGCGAGGGGAGGGCTCTAGGTTTGGTGCTATCAAACGTGCCTACATCCCCAACTTTGAATCCGGCCGCAATAATCTTGT
SF3B1	0.0823089	0.0251	-2.26199	-3.71305	-0.229225	NM_001005526.1	GGAAGTTCTTGGGAGCGCCAGTTCCGTCTGTGTGTTCGAGTGGACAAAATGGCGAAGATCGCCAAGACTCACGAAGATATTGAAGCACAGATTCGAGAAA
NEG_B	0.0823089	0.0251	-2.26148	-3.71411	-0.4473		NA	ERCC_00041.1
DUSP8	0.0834814	0.0256	2.25379	-3.73024	0.472488	NM_004420.2	TGGCAACAGTGCGGGTGGTCCTCGAGCTCTATTTTTACTGTCTGGTATTTAAACTGAAACATACGTTTCTAAGCAATACGAGGCCACCTTCAGTCGCAAG
GRIA3	0.0834814	0.0257	-2.25256	-3.7328	-0.600573	NM_000828.4	TGCAGGAGCACAGCGCTTTCCGCTTTGCCGTGCAGTTATACAACACCAACCAGAACACCACCGAGAAGCCCTTCCATTTGAATTACCACGTAGATCACTT
NR4A1	0.0836327	0.0258	2.25005	-3.73806	0.559129	NM_173157.1	ACCGGCTGCAGTGTGCCCGTGGCTTCGGGGACTGGATTGACAGTATCCTGGCCTTCTCAAGGTCCCTGCACAGCTTGCTTGTCGATGTCCCTGCCTTCGC
RAD50	0.0836327	0.0259	2.24855	-3.74117	0.34411	NM_005732.2	GCCAGGACCATACCGGGTCTTGATTCAGTCACATGGCATGGTTTTGTGCCATCTGTAGCTATAATGAGCATGTTTGCCTAGACAGCTTTTCTCAACTGGG
CACNA1C	0.0851694	0.0265	2.23966	-3.7597	0.366914	NM_199460.2	TGAAACACCCTGTGGTAGCAGCTTTGCTGTCTTCTACTTCATCAGCTTCTACATGCTCTGTGCCTTCCTGATCATCAACCTCTTTGTAGCTGTCATCATG
ATM	0.0865747	0.0271	2.23148	-3.77668	0.347316	NM_138292.3	CTTTATGGCAGGGGTGGAAGGAGGTACATTTAATTCCCACTGCCTGCCTTTGGCAAGCCCTGGGTTCTTTGCTCCCCATATAGATGTCTAAGCTAAAAGC
FANCF	0.0871368	0.0273	2.22726	-3.78542	0.37863	NM_022725.2	CTGTCTATCTGGGTCTGCTAACAGACTGGGGTCAACGTTTGCACTATGACCTTCAGAAAGGCATTTGGGTTGGAACTGAGTCCCAAGATGTGCCCTGGGA
ITGB8	0.087779	0.0277	2.22257	-3.79511	0.364499	NM_002214.2	GGAAAACTGGAATTGTATGCAATGCCTTCACCCTCACAATTTGTCTCAGGCTATACTTGATCAGTGCAAAACCTCATGTGCTCTCATGGAACAACAGCAT
PRKACG	0.087779	0.0278	-2.22106	-3.79822	-0.749505	NM_002732.2	CCTCCAAACTCAGCTCTGACCTCAAGCATCTGCTGCGGAGCCTGCTGCAGGTGGACCTCACCAAGCGCTTCGGAAACCTCAGGAACGGGGTTGGCGACAT
IRAK3	0.0895761	0.0284	2.21129	-3.81833	0.402524	NM_007199.1	AGGTAAATATAGATCCTTCTTCAGAAGCTCCAGGGCATTCTTGCAGGAGCAGGCCAGTGGAGAGCAGCTGTTCCTCCAAATTTTCCTGGGATGAATATGA
UBE2T	0.089762	0.0286	2.20884	-3.82337	0.276276	NM_014176.3	AAACAAAAGGCTGATGAGGAAGAGATGCTTGATAATCTACCAGAGGCTGGTGACTCCAGAGTACACAACTCAACACAGAAAAGGAAGGCCAGTCAGCTAG
PLA2G4C	0.091298	0.0292	2.20038	-3.84071	0.445727	NM_003706.2	CCAATGTCCAGATGGCCAGAATGAATGTGATAGTTCAGACCAATGCCTTCCACTGCTCCTTTATGACTGCACTTCTAGCCAGTAGCTCTGCACAAGTTAG
PDGFRA	0.0914936	0.0294	2.19791	-3.84576	0.435784	NM_006206.3	TAGTGCTTGGTCGGGTCTTGGGGTCTGGAGCGTTTGGGAAGGTGGTTGAAGGAACAGCCTATGGATTAAGCCGGTCCCAACCTGTCATGAAAGTTGCAGT
PAX8	0.0926694	0.0299	-2.19113	-3.85959	-0.592488	NM_013953.3	CTGAAGGGATCTGAGATGCGGCTGGTTTTTCAATGGCAGAACTTCCCTCTGCAGCGCGACTCCGAATCCATGACATCTGAGAGTCTTCCTGACCACAAAC
PAK3	0.094005	0.0307	-2.18091	-3.88036	-0.618694	NM_002578.2	ACTCCAGAGCTCCAGAATCCTGAGAGACTGTCAGCTGTATTCCGTGACTTTTTAAATCGCTGTCTTGAGATGGATGTGGATAGGCGAGGATCTGCCAAGG
NUBP1	0.094005	0.0308	2.17976	-3.88269	0.317095	NM_001278506.1	CCCATGGCCTAGCAGAGGATGAAAACACACAGATTGCTCTTCTAGACATCGATATATGTGGGCCATCGATTCCCAAGATAATGGGATTGGAAGGAGAGCA
TLR2	0.094005	0.0308	2.1797	-3.88282	0.354335	NM_003264.3	CTGCTTTCAACTGGTAGTTGTGGGTTGAAGCACTGGACAATGCCACATACTTTGTGGATGGTGTGGGTCTTGGGGGTCATCATCAGCCTCTCCAAGGAAG
EPO	0.094005	0.0308	-2.17894	-3.88435	-0.765082	NM_000799.2	TCGGCACCCTGCAAAATTTGATGCCAGGACACGCTTTGGAGGCGATTTACCTGTTTTCGCACCTACCATCAGGGACAGGATGACCTGGAGAACTTAGGTG
GATA1	0.0942021	0.031	-2.17651	-3.88928	-0.596901	NM_002049.2	TGCGGAAGGATGGTATTCAGACTCGAAACCGCAAGGCATCTGGAAAAGGGAAAAAGAAACGGGGCTCCAGTCTGGGAGGCACAGGAGCAGCCGAAGGACC
IL5RA	0.0978684	0.0324	-2.15874	-3.92512	-0.684021	NM_000564.3	CTCCTGCACAGTTGCTCTGTACAAATCCTCCTCCATATTTGCTTAGAGAAAACGTGTTGCCATCCCATCATGAAGGAAGCTGCCTGAGAGTTTTTAACCA
PRKACA	0.0978684	0.0325	2.15769	-3.92722	0.375783	NM_002730.3	GAACCACTATGCCATGAAGATCCTCGACAAACAGAAGGTGGTGAAACTGAAACAGATCGAACACACCCTGAATGAAAAGCGCATCCTGCAAGCTGTCAAC
HDAC4	0.0978684	0.0326	2.15617	-3.93027	0.283705	NM_006037.3	TCTGTCAGCTCACTCCAGCTTCACAAATGTGCTGAGAGCATTACTGTGTAGCCTTTTCTTTGAAGACACACTCGGCTCTTCTCCACAGCAAGCGTCCAGG
POS_D	0.0983132	0.0331	-2.14973	-3.94317	-0.141074		NA	ERCC_00092.1
GADD45G	0.0983132	0.0331	-2.14962	-3.9434	-0.405722	NM_006705.3	CAAAGTCTTGAACGTGGACCCCGACAATGTGACCTTCTGTGTGCTGGCTGCGGGTGAGGAGGACGAGGGCGACATCGCGCTGCAGATCCATTTTACGCTG
SMARCB1	0.0983132	0.0331	-2.14962	-3.9434	-0.267419	NM_003073.3	AGAAGGAGAACTCACCAGAGAAGTTTGCCCTGAAGCTGTGCTCGGAGCTGGGGTTGGGCGGGGAGTTTGTCACCACCATCGCATACAGCATCCGGGGACA
FGF23	0.0984341	0.0333	-2.14756	-3.94752	-0.725325	NM_020638.2	TGAGTGTGCAAACCTTGACATTAACAGCTGAATGGGGCAAGTTGATGAAAACACTACTTTCAAGCCTTCGTTCTTCCTTGAGCATCTCTGGGGAAGAGCT
H2AFX	0.0989864	0.0336	2.1437	-3.95522	0.346023	NM_002105.2	CCGCCCCATTTCCCTTCCAGCAAACTCAACTCGGCAATCCAAGCACCTAGATACCAGCACAAGTCGGTTAATCCCTGTCTGGACTGAGCCTCCGTTGGCT
C10orf76	0.0990013	0.0339	2.13968	-3.96323	0.332332	NM_024541.2	CTGGTATATTCTAGGAGTAAGTGCAGGAATTCAGCAGTGAGAGCATGTCTGGGACCACCTGGACTGCCATCCATTTAACCTCAAATCTCTTTGGGATACT
CDC14B	0.0990013	0.0339	2.13947	-3.96366	0.300246	NM_003671.3	GAGAGGCTATCTGCTGCTCTTCCATTTACCCACATCAGGTTATTCTCCATGTCACTCAGTGGAGATGACTCCAGATGTGTTTAAAGACTGGACAATTCAC
CNOT10	0.0990013	0.034	2.13902	-3.96456	0.154024	NM_001256741.1	TGCTGCAGAAGCCCTCATCTCTCTCGACAGAATATCTGATGCCATTACTCACTTGAACCCGGAGAATGTCACTGATGTCTCCTTAGGGATCTCTTCAAAT
PIM1	0.099266	0.0342	2.13638	-3.9698	0.337855	NM_002648.2	CTTCATCATGAGTTCTGCTGAATGCCGCGATGGGTCAGGTAGGGGGGAAACAGGTTGGGATGGGATAGGACTAGCACCATTTTAAGTCCCTGTCACCTCT
CD14	0.0992784	0.0343	2.13481	-3.97294	0.470923	NM_000591.2	GCCCAAGCACACTCGCCTGCCTTTTCCTGCGAACAGGTTCGCGCCTTCCCGGCCCTTACCAGCCTAGACCTGTCTGACAATCCTGGACTGGGCGAACGCG
SHC1	0.102945	0.0357	2.11826	-4.00571	0.271224	NM_183001.4	TGGCCTTGTGGATAAGGGAGAGTTGACCGTTTTCATCCTGGCCTCCTTTTGCTGTTTGGATGTTTCCACGGGTCTCACTTATACCAAAGGGAAAACTCTT
TTC31	0.10311	0.0359	2.11597	-4.01023	0.28798	NR_027749.1	GGGATATTGTGAGGATGGAAAGCGAAAGTGTGAGAAAATACCTCCCAAGTGCCTGGTACATAGTGGGTGCTAAATAAACCACTTTTTGTCTGCAACTGTC
NEG_E	0.10311	0.036	-2.11455	-4.01303	-0.46294		NA	ERCC_00098.1
GRIN2A	0.103793	0.0365	-2.10961	-4.02275	-0.669172	NM_000833.3	GAATGACAGCTATCTTCGGTCGTCCTTGAGGTCAACGGCATCGTACTGTTCCAGGGACAGTCGGGGCCACAATGATGTGTATATTTCGGAGCATGTTATG
PBRM1	0.103793	0.0365	2.10877	-4.02439	0.263035	NM_181042.3	TGGCAGACAGTAGGAACATTGTTTCACTTGGCGGCATGTTTTTGAAACCTGCTTTATAGTAACTGGGTGATTGCCATTGTGGTAGAGCTTCCACTGCTGT
BNIP3	0.104858	0.037	2.103	-4.03571	0.447754	NM_004052.2	CACCTCGCTCGCAGACACCACAAGATACCAACAGGGCTTCTGAAACAGATACCCATAGCATTGGAGAGAAAAACAGCTCACAGTCTGAGGAAGATGATAT
PBX3	0.107226	0.038	2.09215	-4.05692	0.287961	NM_006195.5	CCAGATTGTTCTGAGAGACGAAGATACTTGCTGCTGATAGAGGTGAAAACGAGATTGATCCGTCTGGGGTTTTACGGTGTGCACTGGGTGCTGCACAGAC
TRAF7	0.110261	0.0392	-2.07892	-4.08265	-0.23666	NM_032271.2	AGTTTGACGTCCTGGACGAAAACCAGAGCAAGCTCAGCGAGGACCTCATGGAGTTCCGGCGGGACGCATCCATGTTAAATGACGAGCTGTCCCACATCAA
NEG_F	0.110417	0.0394	-2.07682	-4.08673	-0.373823		NA	ERCC_00126.1
NEG_G	0.11067	0.0397	-2.074	-4.09219	-0.263074		NA	ERCC_00144.1
WHSC1	0.11067	0.0398	2.07286	-4.09439	0.440539	NM_007331.1	AAAAGAGTGCACGCCAGTATCACGTACAGTTCTTTGGTGACGCCCCAGAAAGAGCTTGGATATTTGAGAAGAGCCTCGTAGCTTTTGAAGGAGAAGGACA
RAD51	0.112298	0.0405	2.06519	-4.10919	0.328762	NM_133487.2	AGACCACCAGACCCAGCTCCTTTATCAAGCATCAGCCATGATGGTAGAATCTAGGTATGCACTGCTTATTGTAGACAGTGCCACCGCCCTTTACAGAACA
LAMB3	0.112998	0.0409	2.06107	-4.11712	0.313534	NM_000228.2	AAATGGGGGGAAGGTCCAACTTAACCTTATGGATTTAGTGTCTGGGATTCCAGCAACTCAAAGTCAAAAAATTCAAGAGGTGGGGGAGATCACAAACTTG
ERCC2	0.114597	0.0417	2.05362	-4.13142	0.190907	NM_000400.2	CATCTACTGCTCAAGAACTGTGCCAGAGATTGAGAAGGTGATTGAAGAGCTTCGAAAGTTGCTCAACTTCTATGAGAAGCAGGAGGGCGAGAAGCTGCCG
DDX50	0.115197	0.0421	2.04946	-4.13938	0.286802	NM_024045.1	CTACTGTGGAACATTTGGCCATCCAGTGTCATTGGTCTCAGAGGCCAGCAGTTATTGGAGATGTCCTTCAAGTCTACAGTGGGTCTGAAGGGAGGGCTAT
COL11A2	0.115197	0.0422	-2.04843	-4.14135	-0.570934	NM_001163771.1	GTGCTCGTCCAGTATTGGACACCCATGGAGTGATCATCTTTGGTGCCCGTATTCTGGATGAAGAAGTCTTTGAGGGTGATGTCCAGGAGCTGGCCATTGT
GLI1	0.115445	0.0424	2.04604	-4.14593	0.429338	NM_005269.1	TAGCCCAAGCCGTGCTAAAGCTCCAGTGAACACATATGGACCTGGCTTTGGACCCAACTTGCCCAATCACAAGTCAGGTTCCTATCCCACCCCTTCACCA
CACNG1	0.116706	0.043	-2.03993	-4.15758	-0.614294	NM_000727.2	AAGAGGGACTATCTGCTGCGACCCGCGTCCATGTTCTATGCCTTTGCAGGTCTCTGCATCCTCGTCTCGGTGGAGGTCATGCGGCAGTCGGTGAAGCGCA
JAK2	0.117205	0.0434	2.03664	-4.16384	0.243143	NM_004972.2	CTCCTCCCGCGACGGCAAATGTTCTGAAAAAGACTCTGCATGGGAATGGCCTGCCTTACGATGACAGAAATGGAGGGAACATCCACCTCTTCTATATATC
FGF4	0.119413	0.0444	-2.02671	-4.18268	-0.580497	NM_002007.2	GGCGTGGTGAGCATCTTCGGCGTGGCCAGCCGGTTCTTCGTGGCCATGAGCAGCAAGGGCAAGCTCTATGGCTCGCCCTTCTTCACCGATGAGTGCACGT
IL8	0.119413	0.0447	2.02383	-4.18813	0.658186	NM_000584.2	ACAGCAGAGCACACAAGCTTCTAGGACAAGAGCCAGGAAGAAACCACCGGAAGGAACCATCTCACTGTGTGTAAACATGACTTCCAAGCTGGCCGTGGCT
DUSP6	0.119413	0.0447	2.02348	-4.18878	0.278172	NM_001946.2	ATGTGACAACAGGGTTCCAGCACAGCAGCTGTATTTTACCACCCCTTCCAACCAGAATGTATACCAGGTGGACTCTCTGCAATCTACGTGAAAGACCCCA
WHSC1L1	0.119413	0.0448	2.02278	-4.19011	0.36179	NM_017778.2	GAAAGGGAAAGTTAAGGATGCTGGAGCAGAACAATGGATTTCTCTTTCTCTTTCATGCAAGGGATCATGGGAAACACAATTCAGCAACCACCTCAACTCA
STAG2	0.120283	0.0453	2.01821	-4.19874	0.283145	NM_001042749.1	ATGTCCTCAGAAGGGAGGATTGAGGATCTTAATGAGGGAATGGATTTTGACACCATGGATATAGATTTGCCACCATCAAAGAACAGACGAGAGAGAACAG
CACNA2D4	0.121353	0.0458	-2.01294	-4.20865	-0.658926	NM_001005737.1	GGATTCTTCAGGATCTATCCAGGTATAAAATGGACACCTGATGAGAATGGAGTCATTACTTTTGACTGCCGAAACCGCGGCTGGTACATTCAAGCTGCTA
MDC1	0.122732	0.0465	2.00662	-4.22053	0.239151	NM_014641.2	TACCCTTTTCCCTCCCAGACCACGAATTAGAAGATATGTGGAAGAAAGAACTCAGGGCGTTAGAAAGGATTGGGGTATATTGATACAACTTGTCCTGGAA
TNR	0.122839	0.0467	-2.00479	-4.22395	-0.726886	NM_003285.2	CAAAAGACATCACAATTAGCAATGTGACCAAGGACTCAGTGATGGTCTCCTGGAGCCCTCCTGTTGCATCTTTCGATTACTACCGAGTATCATATCGACC
MECOM	0.122962	0.0469	-2.00291	-4.22747	-0.250956	NM_005241.2	CTGCGGCGGAATCCAGTGCTATCCAGTCCATAAGCCACGTATGACGTTATCAAGGTTGACCAGAGTGGGACCAAGTCCAACAGTAGCATGGCTCTTTCAT
THBS4	0.123952	0.0475	1.99755	-4.23748	0.58075	NM_003248.3	GCAGTTCTTGGGTCAAATGACACAATTAAACCAACTCCTGGGAGAGGTGAAGGACCTTCTGAGACAGCAGGTTAAGGAAACATCATTTTTGCGAAACACC
HDAC3	0.123952	0.0476	1.99656	-4.23934	0.30809	NM_003883.2	CTGGGAAAGAGTCTGGAGACCACATTTGGTTCTCGAACCATCTACCTGCTTTTCCTCTCTCTCCCAAGGCCTGACAATGGTACCTATTAGGGATGGAGAT
HES5	0.124702	0.048	-1.9925	-4.2469	-0.479784	NM_001010926.3	CTCCACTATGATCCTTAAAGGATTCCTCTGTGTGGGTGGATGCGTGTGGGCACGACTTTGTACTCAGAAATTGAACTCTCAGTCACGTGGAAGCCACGGG
TGFB1	0.12588	0.0487	1.98699	-4.25716	0.289694	NM_000660.3	TATATGTTCTTCAACACATCAGAGCTCCGAGAAGCGGTACCTGAACCCGTGTTGCTCTCCCGGGCAGAGCTGCGTCTGCTGAGGCTCAAGTTAAAAGTGG
DNAJC14	0.127831	0.0496	1.9785	-4.27289	0.196307	NM_032364.5	TCGTTTTCTTAAGCTGCTGGGTGCTTTGCTGCTCCTGGCTCTGGCCCTCTTTTTGGGCTTTCTACAGTTGGGATGGCGGTTTCTGGTGGGACTAGGTGAC
TNFRSF10D	0.127831	0.0497	1.97743	-4.27487	0.376543	NM_003840.3	GTATCTTTGGGAAGCCATGTGTCTGGTTTGTCGTGCTGGGACAGTCATGGGACTGCATCTTCCGACTTGTCCACAGCAGATGAGGACAGTGAGAATTAAG
ZNF143	0.12824	0.0501	1.97386	-4.28146	0.204528	NM_003442.5	TGAGCATGCAGGCTGTGGGAAGGCATTTGCAACAGGTTATGGATTAAAAAGTCACGTCAGAACTCATACAGGAGAAAAGCCATATCGGTGTTCGGAAGAT
MDM2	0.12824	0.0502	1.97319	-4.28271	0.305353	NM_006878.2	GGTGAGGAGCAGGCAAATGTGCAATACCAACATGTCTGTACCTACTGATGGTGCTGTAACCACCTCACAGATTCCAGCTTCGGAACAAGAGACCCTGGTT
FGF14	0.12837	0.0504	-1.97132	-4.28614	-0.681043	NM_004115.3	CAAGAGTAAGACAACATAGCCAGATCCTCACAGGTGTTGTGACTTATTCGTCCTGAGCACAGTTGAGTGATTTATCCTCACCAGACATTCCTGCTCCGTG
PLA2G4E	0.128567	0.0507	-1.96924	-4.28999	-0.540705	NM_001206670.1	CCTTTCTGGGCCACCATGCTCCCTAAGCAGTCTTTGGGTTGTGAGGAAACCAGTGGTGACAGGTACCAAAAGTTTAGAAAAATTGGCCTCCGATGTACAT
SYK	0.129014	0.051	1.96631	-4.29538	0.23837	NM_003177.3	CGGACTCTCCAAAGCACTGCGTGCTGATGAAAACTACTACAAGGCCCAGACCCATGGAAAGTGGCCTGTCAAGTGGTACGCTCCGGAATGCATCAACTAC
U2AF1	0.131549	0.0522	-1.95636	-4.31363	-0.295708	NM_001025203.1	GAGACCACCTGGTGGGGAACGTGTACGTCAAGTTTCGCCGTGAGGAAGATGCGGAAAAGGCTGTGATTGACTTGAATAACCGTTGGTTTAATGGACAGCC
MCM4	0.135582	0.054	1.94165	-4.34046	0.337931	NM_182746.1	CAGTTATCCTGTTTGCTCACAATGATCTCGTTGACAAGGTCCAGCCTGGGGACAGAGTGAATGTTACAGGCATCTATCGAGCTGTGCCTATTCGAGTCAA
CDC7	0.136564	0.0545	1.93705	-4.34881	0.204174	NM_003503.2	ATCCCACATAATCACAGGAAACAAGATTCCACTGAGTGGCCCAGTACCTAAGGAGCTGGATCAGCAGTCCACCACAAAAGCTTCTGTTAAAAGACCCTAC
FGF17	0.13741	0.055	-1.9329	-4.35632	-0.540204	NM_003867.2	ACGGACACGTTTGGCAGCCGGGTTCGCATCAAAGGGGCTGAGAGTGAGAAGTACATCTGTATGAACAAGAGGGGCAAGCTCATCGGGAAGCCCAGCGGGA
CDKN2D	0.138825	0.0558	1.92695	-4.36707	0.275011	NM_001800.3	CTTTCTCTTCTTGTTTCTCCTGCCCACTGCTGCAGTAGGGGAGGAGCACAGTTTGTGGCTTATAGGTGTTGGTTTTGGGGGTGTGAGTGTTTGGGGGACG
TNN	0.142205	0.0573	-1.91484	-4.38886	-0.614367	NM_022093.1	GCGGTATGAGGTGAGAGTGGATTTACAGACTGCCAATGAATCTGCCTATGCTATATATGATTTCTTCCAAGTGGCCTCCAGCAAGGAGCGGTATAAGCTG
RUNX1T1	0.142963	0.058	1.90949	-4.39844	0.402774	NM_004349.2	CTTTGACAGAGAGCCTTTGCACTCAGAACATCCAAGCAAGCGACCATGCACTATTAGCCCAGGCCAGCGGTACAGTCCAAATAACGGCTTATCCTACCAG
ACVR1B	0.142963	0.0581	1.90893	-4.39944	0.33416	NM_004302.3	CGGGAGAGACTCGCTCACTCCCATGTTGGGTTTGAGACAGACACCTTTTCTATTTACCTCCTAATGGCATGGAGACTCTGAGAGCGAATTGTGTGGAGAA
LAT	0.142963	0.0582	1.90825	-4.40066	0.296087	NM_001014987.1	TGTGTAATAGAATAAAGGCCTGCGTGTGTCTGTGTTGAGCGTGCGTCTGTGTGTGCCTGTGTGCGAGTCTGAGTCAGAGATTTGGAGATGTCTCTGTGTG
CCNE1	0.145082	0.0593	1.89973	-4.41586	0.282496	NM_001238.1	CCTCCAGACACCAGTGCGTGCTCCCGATGCTGCTATGGAAGGTGCTACTTGACCTAAGGGACTCCCACAACAACAAAAGCTTGAAGCTGTGGAGGGCCAC
CDC6	0.145082	0.0594	1.89887	-4.41739	0.219304	NM_001254.3	GAGATCAGGTTCTGGACAATGCTGCAGTTCAATTCTGTGCCCGCAAAGTCTCTGCTGTTTCAGGAGATGTTCGCAAAGCACTGGATGTTTGCAGGAGAGC
PIAS1	0.147911	0.0608	1.88815	-4.43641	0.29221	NM_016166.1	AGTTAAGTGCAGGAGGCAGTACTTCTCTGCCAACCACCAATGGAAGCAGTAGTGGCAGTAACAGCAGCCTGGTTTCTTCCAACAGCCTAAGGGAAAGCCA
HMGA1	0.147911	0.0609	1.8874	-4.43773	0.432646	NM_145904.1	CGCCCACCCACGCATACACACATGCCCTCCTGGACAAGGCTAACATCCCACTTAGCCGCACCCTGCACCTGCTGCGTCCCCACTCCCTTGGTGGTGGGGA
RIN1	0.148107	0.0612	-1.88541	-4.44124	-0.190549	NM_004292.2	CTGTGTCTGCCACCACCTTTGTCTGATACTTGTTTCCAGGGAAGCTGGGGGAACTGCCACATCTGAGGAACTGGAATAAAGATGAGGGGGCTTCGGGGGC
EIF2B4	0.148721	0.0617	1.88216	-4.44699	0.355937	NM_172195.3	ATGTACCAGTGCTGGTTTGCTGTGAAACATACAAGTTCTGTGAGCGTGTGCAGACTGATGCCTTTGTCTCTAATGAGCTAGATGACCCTGATGATCTGCA
SLC4A1AP	0.150285	0.0627	1.87458	-4.46032	0.216715	NM_018158.2	CTACGATCTGGGAAGCACCCATGGCACTTTTCTCAACAAAACTCGCATCCCACCTCGCACCTACTGTCGAGTCCACGTTGGGCATGTTGTTCGCTTTGGA
COL3A1	0.150285	0.0628	1.87371	-4.46185	0.563134	NM_000090.3	TTGGCACAACAGGAAGCTGTTGAAGGAGGATGTTCCCATCTTGGTCAGTCCTATGCGGATAGAGATGTCTGGAAGCCAGAACCATGCCAAATATGTGTCT
MAP2K4	0.150285	0.0629	1.87328	-4.46262	0.2637	NM_003010.2	TTGTATGACAGTGAAGCAGCACTGTGAGTGGTTCAAGCACACTGGAATATAAAACAGTCATGGCCTGAGATGCAGGTGATGCCATTACAGAACCAAATCG
H3F3A	0.15061	0.0633	-1.8704	-4.46766	-0.366002	NM_002107.3	GCTCGCAAGAGTGCGCCCTCTACTGGAGGGGTGAAGAAACCTCATCGTTACAGGCCTGGTACTGTGGCGCTCCGTGAAATTAGACGTTATCAGAAGTCCA
PPP3R2	0.15061	0.0634	-1.86955	-4.46916	-0.618039	NM_147180.2	CGCTGTGCATGTTTGAGGGGTAGGAGTTCATTTGGCCTCCTCCTGACTTGTTGCTCCAGCTCCTGAACAGAAACTAGCTTCAGGGCTCTTATAGGAAATG
CSF1R	0.150965	0.0639	1.86606	-4.47528	0.414543	NM_005211.2	CATACTGGTACTGCTGTAATGAGCCAAGTGGCAGCTAAAAGTTGGGGGTGTTCTGCCCAGTCCCGTCATTCTGGGCTAGAAGGCAGGGGACCTTGGCATG
IL3RA	0.150965	0.064	1.86547	-4.47631	0.338036	NM_002183.2	GACGTCCAGTACGACCTGTACTTGAACGTTGCCAACAGGCGTCAACAGTACGAGTGTCTTCACTACAAAACGGATGCTCAGGGAACACGTATCGGGTGTC
PPP3CB	0.150965	0.0641	1.86437	-4.47822	0.26053	NM_001142354.1	CTTCCCAGGGACTCTCACATCTCGGGCCCCAAATGGACAGATCACCCGAGGAGCTGGAGGGGTCGGCCAAGCTGACTGTAAATTTCACAGTCTCTCTGAA
IFNA2	0.156188	0.0667	-1.84671	-4.50897	-0.68323	NM_000605.3	GCCTAAGGTTTAGGCTCACCCATTTCAACCAGTCTAGCAGCATCTGCAACATCTACAATGGCCTTGACCTTTGCTTTACTGGTGGCCCTCCTGGTGCTCA
ERBB2	0.156188	0.0667	-1.84615	-4.50992	-0.2186	NM_004448.2	CTGAAAGAGACGGAGCTGAGGAAGGTGAAGGTGCTTGGATCTGGCGCTTTTGGCACAGTCTACAAGGGCATCTGGATCCCTGATGGGGAGAATGTGAAAA
CCND2	0.156498	0.0675	1.84072	-4.51933	0.431155	NM_001759.2	AGCCTGCATCCCTTCGCCTGCAGCCTACTTTGGGGAAATAAAGTGCCTTACTGACTGTAGCCATTACAGTATCCAATGTCTTTTGACAGGTGCCTGTCCT
POS_F	0.156498	0.0678	-1.83914	-4.52205	-0.16305		NA	ERCC_00034.1
MSH2	0.156498	0.0678	1.83911	-4.5221	0.167179	NM_000251.1	CGACAAACTGGGGTGATAGTACTCATGGCCCAAATTGGGTGTTTTGTGCCATGTGAGTCAGCAGAAGTGTCCATTGTGGACTGCATCTTAGCCCGAGTAG
DAXX	0.156498	0.0679	1.83855	-4.52307	0.147816	NM_001350.3	CTCTTCCAGGAAGCAATCAGAGGAGCCCTTCACCACTGTCTTAGAGAATGGAGCAGGCATGGTCTCTTCTACTTCCTTCAATGGAGGCGTCTCTCCTCAC
TRIM39	0.156498	0.0679	1.83847	-4.52321	0.220515	NM_021253.3	CTGCTATTCGGGTAATCTTCACAGAAATGACTGAGAGAAGAATCTGCAGTTTACTGAGGGCATTTCAGTTCCTCCTACCACCTCAACAGGACTTTGTCCA
DTX3	0.156795	0.0682	1.83625	-4.52703	0.394981	NM_178502.2	CTCCCCGTGTACATATACTCCCGGTTTCCCTGCCCCTCCATTGCCCTTGGCTTTTTCTGGTATGTGCTGTGCTCCACGACCAAGCCGAGAAAGGACCTAG
LTBP1	0.157624	0.0688	1.83248	-4.53351	0.3499	NM_000627.3	TACGGCCAAGATGACCTGTGTCGATGTAAATGAATGCGATGAGTTGAACAACCGGATGTCTCTCTGCAAGAATGCCAAGTGCATTAACACCGATGGTTCC
KITLG	0.158021	0.0693	1.82874	-4.53995	0.275814	NM_003994.4	AGGACTCTATTTTAAGGACTGCGGGACTTGGGTCTCATTTAGAACTTGCAGCTGATGTTGGAAGAGAAAGCACGTGTCTCAGACTGCATGTACCATTTGC
HDAC2	0.158021	0.0693	1.82865	-4.54011	0.296072	NM_001527.1	AAGCCTATTATCTCAAAGGTGATGGAGATGTATCAACCTAGTGCTGTGGTATTACAGTGTGGTGCAGACTCATTATCTGGTGATAGACTGGGTTGTTTCA
WNT3	0.161884	0.0712	1.81617	-4.56145	0.329511	NM_030753.3	CCAACTCGCCTGTGGACGGGGAGGCTCTCCCTCTCTCTCATCTTACATTTCTCACCCTACTCTGGATGGTGTGTGGTTTTTAAAGAAGGGGGCTTTCTTT
CCNO	0.162307	0.0716	-1.81363	-4.56579	-0.550747	NM_021147.3	CTTAGGACCGCGCCAGCCTCTGAGCCCGGCCTCCTTCGCACTTTCGAGTGCGCGTTTGCTGCCCGCCGCAGCCCGGGCGTTGAAGGTAGTAAAGCGGCCA
WNT5B	0.162582	0.0721	1.81072	-4.57073	0.400472	NM_032642.2	GGTGCTCTCTTACTCTTTCATCCACGTGCACTTGTGCGGCATCTGCAGTTTACAGGAACGGCTCCTTCCCTAAAATGAGAAGTCCAAGGTCATCTCTGGC
SAP130	0.162582	0.0722	1.81017	-4.57166	0.224062	NM_024545.3	GATCTCCACCGAATAAACGAACTGATACAGGGAAATATGCAGAGGTGTAAACTTGTGATGGATCAAATCAGTGAAGCCAGAGACTCCATGCTTAAGGTTT
INHBB	0.163215	0.0728	-1.80587	-4.57896	-0.379039	NM_002193.2	CTTGGGCCTCTGACATGACTTATGTGTGTGTGTGTTTTTGGGGTGGGGAGGGAGGGAGAGAAGAGGGGGCTAAATTTGATGCTTTAACTGATCTCCAACA
IL22RA1	0.163215	0.0729	-1.80572	-4.57922	-0.211685	NM_021258.2	GACGGGTACAATAACACACTGTACTGATGTCACAACTTTGCAAGCTCTGCCTTGGGTTCAGCCCATCTGGGCTCAAATTCCAGCCTCACCACTCACAAGC
IL22RA2	0.164411	0.0736	-1.801	-4.58721	-0.496253	NM_181309.1	CACTTGCAACCATGATGCCTAAACATTGCTTTCTAGGCTTCCTCATCAGTTTCTTCCTTACTGGTGTAGCAGGAACTCAGTCAACGCATGAGTCTCTGAA
MAD2L2	0.164621	0.0739	1.79908	-4.59045	0.205178	NM_001127325.1	GAGGTGGCTGTGCATCTCATCCTCTACGTGCGCGAGGTCTACCCCGTGGGCATCTTCCAGAAACGCAAGAAGTACAACGTGCCGGTCCAGATGTCCTGCC
HOXA10	0.166405	0.075	1.7923	-4.60189	0.33562	NM_018951.3	TTCTATAGAGATAGATATTGTCCTAAGTGTCAAGTCCTGACTGGGCTGGGTTTGCTGTCTTGGGGTCCCACTGCTCGAAATGGCCCCTGTCTTCGGCCGA
FZD8	0.166405	0.0751	1.79142	-4.60336	0.361361	NM_031866.1	GTCTCCACCTTCCTTATCGACATGGAGCGCTTCAAGTACCCGGAGCGGCCCATTATCTTCCTCTCGGCCTGCTACCTCTTCGTGTCGGTGGGCTACCTAG
RAD52	0.169118	0.0766	1.78221	-4.61883	0.284183	NM_134424.2	AAGGTGTGCTACATTGAGGGTCATCGGGTAATTAATCTGGCCAATGAGATGTTTGGTTACAATGGCTGGGCACACTCCATCACGCAGCAGAATGTGGATT
PAK7	0.169118	0.0768	-1.78123	-4.62047	-0.612986	NM_177990.1	CCACGGTCCAGGCCACGCGGAAGAAAATGGCTTCATCACCTTCTCCCAGTATTCCAGCGAATCCGATACTACTGCTGACTACACGACCGAAAAGTACAGG
DDIT4	0.171762	0.0782	1.77264	-4.63482	0.468196	NM_019058.2	CCCATTCAAGCGGCAGGACGCACTTGTCTTAGCAGTTCTCGCTGACCGCGCTAGCTGCGGCTTCTACGCTCCGGCACTCTGAGTTCATCAGCAAACGCCC
BMP7	0.172917	0.079	-1.76813	-4.64232	-0.355674	NM_001719.1	GCTTCGTCAACCTCGTGGAACATGACAAGGAATTCTTCCACCCACGCTACCACCATCGAGAGTTCCGGTTTGATCTTTCCAAGATCCCAGAAGGGGAAGC
NBN	0.172917	0.0792	1.76686	-4.64443	0.213506	NM_001024688.1	TTCATGACTACAAAGAATTACTGTGATCCTCAGGGCCATCCCAGTACAGGATTAAAGACAACAACTCCAGGACCAAGCCTTTCACAAGGCGTGTCAGTTG
CBL	0.173081	0.0795	-1.7651	-4.64734	-0.199894	NM_005188.2	GTTGTGGTAAGGATGCAGGGTATTTCGCAGAACCCAGGACGGGAAGTGCCTTTGGTTCTTGGGTGGAGCTGGAACTGCAGAGCTTTGCACCTAGTCCTTT
MMP7	0.173379	0.0798	1.76298	-4.65086	0.554179	NM_002423.3	GTGCCAGATGTTGCAGAATACTCACTATTTCCAAATAGCCCAAAATGGACTTCCAAAGTGGTCACCTACAGGATCGTATCATATACTCGAGACTTACCGC
FEN1	0.175853	0.0812	1.75499	-4.66408	0.257095	NM_004111.4	CCGGGAGAATGACATCAAGAGCTACTTTGGCCGTAAGGTGGCCATTGATGCCTCTATGAGCATTTATCAGTTCCTGATTGCTGTTCGCCAGGGTGGGGAT
RAC1	0.176545	0.0817	1.75182	-4.6693	0.314162	NM_198829.1	AAAGACCTTCGTCTTTGAGAAGACGGTAGCTTCTGCAGTTAGGAGGTGCAGACACTTGCTCTCCTATGTAGTTCTCAGATGCGTAAAGCAGAACAGCCTC
BIRC3	0.176782	0.0821	1.74988	-4.67249	0.290602	NM_182962.1	GTGAGACTCGCGCCCTCCGGCACGGAAAAGGCCAGGCGACAGGTGTCGCTTGAAAAGACTGGGCTTGTCCTTGCTGGTGCATGCGTCGTCGGCCTCTGGG
IL24	0.17716	0.0826	1.7467	-4.67771	0.587871	NM_181339.1	CTGAACTTCAGAGCATGAAAATCACACTGTCTTCTGATATCTGCAGGGACAGAGCATTGGGGTGGGGGTAAGGTGCATCTGTTTGAAAAGTAAACGATAA
ITGA2	0.17716	0.0827	1.74627	-4.67842	0.182808	NM_002203.2	CAACGGGTGTGTGTTCTGACATCAGTCCTGATTTTCAGCTCTCAGCCAGCTTCTCACCTGCAACTCAGCCCTGCCCTTCCCTCATAGATGTTGTGGTTGT
CDC14A	0.177211	0.083	1.74484	-4.68077	0.201226	NM_033313.2	ATTGCTTGGATTAGAATATGCCGGCCAGGCTCTATTATAGGACCCCAGCAGCACTTCCTGGAAGAAAAACAAGCATCGTTGTGGGTCCAAGGAGACATTT
SUV39H2	0.179014	0.084	1.73873	-4.69077	0.294718	NM_024670.3	ACCAGGATGGTTTTTTGGAGTACCAAGCAAGGGGAATGGAGCACTTTAAGGGCGCCTGTTAGTAACATGAATTGGAAATCTGTGTCGAGTACCTCTGATC
FGF9	0.179412	0.0844	-1.73638	-4.69462	-0.470302	NM_002010.2	TGTTGCCAAACTTTGTCGCATGCATAATGTATGATGGAGGCTTGGATGGGAATATGCTGATTTTGTTCTGCACTTAAAGGCTTCTCCTCCTGGAGGGCTG
RFC4	0.186116	0.0878	1.71755	-4.72521	0.223189	NM_181573.2	ACAGGTGGAAAGGAGATCACAGAGAAAGTGATTACAGACATTGCCGGGGTAATACCAGCTGAGAAAATTGATGGAGTATTTGCTGCCTGTCAGAGTGGCT
PPP2CB	0.186603	0.0885	1.71419	-4.73064	0.227583	NM_001009552.1	GGACAAGACATTTCTGAAACCTTTAACCATGCCAATGGTCTCACACTGGTTTCTCGTGCCCACCAGCTTGTAATGGAGGGATACAATTGGTGTCATGATC
WNT7A	0.186603	0.0886	-1.71342	-4.73187	-0.447315	NM_004625.3	CTGCCTGGGCCACCTCTTTCTCAGCCTGGGCATGGTCTACCTCCGGATCGGTGGCTTCTCCTCAGTGGTAGCTCTGGGCGCAAGCATCATCTGTAACAAG
CASP9	0.186603	0.0888	1.71242	-4.73349	0.318417	NM_001229.2	CCTGGGGTATAAAACTTTCCTCGCCTGACAACCACTGGTCTGTAGGGATTTTTGGCTACACACAAACCAGTATCGCTCATAGATCAGCAAACCGGGGCCT
SMC1B	0.18679	0.0891	-1.71065	-4.73635	-0.463844	NM_148674.3	CTCCCTAAAAGAAGAGTTCTATTCCAGAGCCGACGCGCTGATCGGCATCTATCCTGAGTACGATGACTGCATGTTCAGCCGAGTTTTGACCCTAGATCTT
NFE2L2	0.187603	0.0897	1.70727	-4.74177	0.256887	NM_006164.3	TCCCGGTCACATCGAGAGCCCAGTCTTCATTGCTACTAATCAGGCTCAGTCACCTGAAACTTCTGTTGCTCAGGTAGCCCCTGTTGATTTAGACGGTATG
BRCA1	0.189348	0.0908	1.70152	-4.751	0.167824	NM_007305.2	CATTAGATGATAGGTGGTACATGCACAGTTGCTCTGGGAGTCTTCAGAATAGAAACTACCCATCTCAAGAGGAGCTCATTAAGGTTGTTGATGTGGAGGA
MAP3K13	0.196911	0.0947	1.68125	-4.78328	0.19159	NM_004721.3	ATCATGGAATACTGTGCCCATGGACAACTCTACGAGGTCTTACGAGCTGGCAGGAAGATCACACCTCGATTGCTAGTAGACTGGTCCACAGGAATTGCAA
MCM5	0.197019	0.095	1.67969	-4.78574	0.333773	NM_006739.3	ATGAGACGAAGGGGGAGGACAACATTGACTTCATGCCCACCATCTTGTCGCGCTTCGACATGATCTTCATCGTCAAGGATGAGCACAATGAGGAGAGGGA
KMT2D	0.19753	0.0955	1.67714	-4.78977	0.194727	NM_003482.3	CCAACATTAATTTTCCTAATCTCAAGCAAGACTACCCAGACTGGTCAAGCCGTTGCAAACAAATCATGAAGCTCTGGAGAAAGGTTCCAGCAGCTGACAA
NPM1	0.206071	0.0999	-1.65512	-4.82432	-0.242584	NM_002520.5	CGCGAGATCTTCAGGGTCTATATATAAGCGCGGGGAGCCTGCGTCCTTTCCCTGGTGTGATTCCGTCCTGCGCGGTTGTTCTCTGGAGCAGCGTTCTTTT
MPL	0.207121	0.101	-1.65037	-4.83172	-0.542775	NM_005373.2	CAGTGGCACTTGGACTGCAATGCTTTACCTTGGACCTGAAGAATGTTACCTGTCAATGGCAGCAACAGGACCATGCTAGCTCCCAAGGCTTCTTCTACCA
CACNA1H	0.207121	0.101	1.65004	-4.83224	0.257248	NM_021098.2	GACACGGACGAGGACAAGACGTCGGTCCACTTCGAGGAGGACTTCCACAAGCTCAGAGAACTCCAGACCACAGAGCTGAAGATGTGTTCCCTGGCCGTGA
GNGT1	0.20835	0.102	-1.64583	-4.83878	-0.475435	NM_021955.3	AAGAAGTAAGAGATTACGTTGAAGAACGATCTGGCGAGGATCCACTGGTAAAGGGCATCCCAGAGGACAAAAATCCCTTCAAGGAGCTCAAAGGAGGCTG
MET	0.21692	0.106	1.62456	-4.87156	0.17668	NM_000245.2	AAATGAGGAAGACCTTCAGAAGGTTGCTGAGTACAAGACTGGGCCTGTGCTGGAACACCCAGATTGTTTCCCATGTCAGGACTGCAGCAGCAAAGCCAAT
SOS2	0.217086	0.107	1.62289	-4.87413	0.282135	NM_006939.2	AGAGACATTAGTACGTGTCCAAATTCGCCAAGCACTCCTCCTAGCACACCCTCTCCAAGGGTACCGCGTCGATGCTATGTGCTCAGTTCTAGTCAGAATA
STAT4	0.218629	0.108	1.61806	-4.8815	0.242247	NM_003151.2	AGACAATGGATCAGAGTGACAAGAATAGTGCCATGGTGAATCAGGAAGTTTTGACACTGCAGGAAATGCTTAACAGCCTCGATTTCAAGAGAAAGGAGGC
OSM	0.218698	0.108	1.61427	-4.88727	0.473958	NM_020530.3	GATCCTGGAATTTTCTCACGCAGGAGCCATTGCTCTCCTAGAGGGGGTCTCAGAAACTGCGAGGCCAGTTCCTTGGAGGGACATGACTAATTTATCGATT
POLR2D	0.218698	0.108	1.61421	-4.88737	0.194854	NM_004805.3	CTTCATCTTTCTTGGGCCTGCACCTCCAAGATAACAAAGAAGAAGCAATGGTCGTGCCAAAGAGGTCCACAACCAGGTGTGCACTGTTCACTGCAGCCCA
FASLG	0.218698	0.109	1.61314	-4.889	0.294767	NM_000639.1	TCCATGCCTCTGGAATGGGAAGACACCTATGGAATTGTCCTGCTTTCTGGAGTGAAGTATAAGAAGGGTGGCCTTGTGATCAATGAAACTGGGCTGTACT
POS_A	0.218698	0.109	-1.6119	-4.89088	-0.112683		NA	ERCC_00117.1
LIFR	0.218698	0.109	1.60968	-4.89426	0.354855	NM_002310.3	CCTATTGTCCACCCATCATTGAGGAAGAAATACCAAACCCAGCCGCAGATGAAGCTGGAGGGACTGCACAGGTTATTTACATTGATGTTCAGTCGATGTA
FGF16	0.218698	0.109	-1.60958	-4.89441	-0.569915	NM_003868.1	GGCTCACCCCGGGAGGGATACAGGACTAAACGACACCAGAAATTCACTCACTTTTTACCCAGGCCTGTAGATCCTTCTAAGTTGCCCTCCATGTCCAGAG
FCF1	0.218698	0.11	1.60892	-4.89541	0.206412	NM_015962.4	CAGCTAGAGAAACAGGGTATTTACAATGCCTGGGAAAGGAGGAGAGATAAGGCTCACTAGCCACAGAAAAACAGGCAGTTAATTTTTAAAGGACTCCAGC
NTHL1	0.221285	0.111	-1.60174	-4.90627	-0.161865	NM_002528.5	GACTGCGGGCGCGGGGCCTGACGGTGGACAGCATCCTGCAGACAGATGATGCCACGCTGGGCAAGCTCATCTACCCCGTCGGTTTCTGGAGGAGCAAGGT
NFKBIA	0.222042	0.112	1.59875	-4.91079	0.283573	NM_020529.1	GGATGAGGAGAGCTATGACACAGAGTCAGAGTTCACGGAGTTCACAGAGGACGAGCTGCCCTATGATGACTGTGTGTTTGGAGGCCAGCGTCTGACGTTA
RPS6KA6	0.223688	0.113	-1.59376	-4.9183	-0.358411	NM_014496.1	AGCCTGTAGCTGCTTCAAGCTTAGCCCAGCGACGGAGCATGAAAAAGCGAACATCAACTGGCCTGTAAGATTTGTGGTGTTCCTAGGCCAAACTGGATGA
ZKSCAN5	0.224241	0.114	1.59125	-4.92208	0.223929	NM_014569.3	CCCAGAAATAGACCTCTCCTGTAGAGTGGTGATATACAGAATGAGTTTCAGTTTGCATTGCAGCTGGGATTGAAAGTAATCAGTCGTGAGCAGGCAGGCA
PIK3CD	0.225836	0.115	1.58561	-4.93052	0.535651	NM_005026.3	TGACACTCATTGATTCTAAAGCATCTTTAATCTGCCAGGCGGAGGGGGCTTTGCTGGTCTTTCTTGGACTATTCCAGAGAGGACAACTGTCATCTGGGAA
CHUK	0.225836	0.115	-1.58513	-4.93125	-0.170891	NM_001278.3	TAGAACCCATGGAAAACTGGCTACAGTTGATGTTGAATTGGGACCCTCAGCAGAGAGGAGGACCTGTTGACCTTACTTTGAAGCAGCCAAGATGTTTTGT
CDKN1B	0.225841	0.115	1.58385	-4.93316	0.236719	NM_004064.2	GCTTCCGAGAGGGGTTCGGGCCGCGTAGGGGCGCTTTGTTTTGTTCGGTTTTGTTTTTTTGAGAGTGCGAGAGAGGCGGTCGTGCAGACCCGGGAGAAAG
RXRG	0.229583	0.117	-1.57425	-4.94746	-0.532361	NM_006917.3	TATGTCATGCTGCTGACAAGCAGCTTTTCACCCTCGTTGAATGGGCCAAGCGTATTCCCCACTTCTCTGACCTCACCTTGGAGGACCAGGTCATTTTGCT
NEG_C	0.230694	0.118	-1.57053	-4.95299	-0.314368		NA	ERCC_00019.1
GRB2	0.233564	0.12	1.56208	-4.96549	0.196755	NM_002086.4	TCAAAAGGGGGGACATCCTCAAGGTTTTGAACGAAGAATGTGATCAGAACTGGTACAAGGCAGAGCTTAATGGAAAAGACGGCTTCATTCCCAAGAACTA
MLH1	0.233564	0.121	1.56056	-4.96773	0.127742	NM_000249.2	CAGGGACATGAGGTTCTCCGGGAGATGTTGCATAACCACTCCTTCGTGGGCTGTGTGAATCCTCAGTGGGCCTTGGCACAGCATCAAACCAAGTTATACC
EP300	0.233564	0.121	1.56044	-4.9679	0.187818	NM_001429.2	CCAGCCAGGCCCAACAGAGCAGTCCTGGATTAGGTTTGATAAATAGCATGGTCAAAAGCCCAATGACACAGGCAGGCTTGACTTCTCCCAACATGGGGAT
RAC3	0.243293	0.126	-1.53803	-5.00068	-0.238457	NM_005052.2	GCCTGAGGGCTGGCGGGGAGCAGCCCTGGACGTGTCCGCTGTTGTGTTGAGACGTGTGGTGTCCCTGAGTCGGCTGTGGGGAGCGGTGGGGGTGGGCCGG
LEP	0.243293	0.126	-1.53696	-5.00224	-0.479492	NM_000230.2	GTAGTTCTTGTCTGATTGGCTCACCCAAGCAAGGCCAAAATTACCAAAAATCTTGGGGGGTTTTTACTCCAGTGGTGAAGAAAACTCCTTTAGCAGGTGG
RASGRF1	0.24369	0.127	-1.53485	-5.0053	-0.390745	NM_153815.2	CGGAAGACGGCCTGGTCAACTTCTCCAAGATGAGGATGATATCCCATATTATCCGAGAGATTCGCCAGTTTCAACAAACTGCCTACAAAATAGAGCACCA
CCNB3	0.245386	0.128	-1.52928	-5.01335	-0.325142	NM_033671.1	GATTGAACGCAGCCTTTGAATACTGCCTGGCCTATCGCGAATACATCCCTGCCTTGGACAAGACGCAGCTGAATCTCTAAGTGATGCTACTGCCACTACC
CCNB1	0.245386	0.128	1.52874	-5.01414	0.28488	NM_031966.2	AACTTGAGGAAGAGCAAGCAGTCAGACCAAAATACCTACTGGGTCGGGAAGTCACTGGAAACATGAGAGCCATCCTAATTGACTGGCTAGTACAGGTTCA
FOSL1	0.249025	0.131	1.51957	-5.02734	0.249059	NM_005438.2	CAGCAGAAGTTCCACCTGGTGCCAAGCATCAACACCATGAGTGGCAGTCAGGAGCTGCAGTGGATGGTACAGCCTCATTTCCTGGGGCCCAGCAGTTACC
MAP2K6	0.249025	0.131	-1.51812	-5.02942	-0.226193	NM_002758.3	AGCCAGGAACAGAAACGGCTACTGATGGATTTGGATATTTCCATGAGGACGGTGGACTGTCCATTCACTGTCACCTTTTATGGCGCACTGTTTCGGGAGG
MNAT1	0.249025	0.131	1.51644	-5.03183	0.224767	NM_002431.2	TCTTCTCTTGCTTGTCACAGAGCACTACAGGATGCATTCAGTGGGCTTTTCTGGCAGCCCAGTTAACCATTTATAAGATTTGGACCTTGGAGCTGAACCA
CDKN2B	0.249025	0.132	1.51606	-5.03238	0.287123	NM_004936.3	CACTTGGGTGACGGCAGTCGATGCGTTCACTCCAATGTCTGCTGAGGAGTTATGGTGAACCCACAACTTAGGCCCTAGCGGCAGAAAGGAAAACCTGAAG
MYCN	0.250449	0.133	-1.51183	-5.03842	-0.357236	NM_005378.4	AAGGCCGCCAAGGTGGTCATTTTGAAAAAGGCCACTGAGTATGTCCACTCCCTCCAGGCCGAGGAGCACCAGCTTTTGCTGGAAAAGGAAAAATTGCAGG
SETD2	0.251537	0.133	1.50831	-5.04344	0.138833	NM_014159.6	AACAACTGAACGAGGAAGGGATGCTGTTGGCTTCAGAGATCAAACACCTGCCCCGAAGACTCCTAATAGGTCAAGAGAGAGAGACCCAGACAAGCAAACT
FUBP1	0.253868	0.135	1.50224	-5.05209	0.185816	NM_003902.3	TCAACAAGCCAAGGAAATGGTGTTAGAGTTAATTCGTGATCAAGGCGGTTTCAGAGAAGTTCGGAATGAGTATGGGTCAAGAATAGGAGGAAATGAAGGG
PTPN5	0.254541	0.136	-1.49891	-5.0568	-0.441963	NM_001039970.1	CACTTTGTGTCCTGCTGCAATGTGTTCTGTCTGTCCATCCATCTCTGCCCTCTGTACCGGACACTGTGTCTCCTCAGCCAGGAAGGGGTAATGAGCTCCA
SOST	0.254541	0.136	-1.49834	-5.05761	-0.452429	NM_025237.2	GAGGCAGAAATGGAAGCATTTTCACCGCCCTGGGGTTTTAAGGGAGCGGTGTGGGAGTGGGAAAGTCCAGGGACTGGTTAAGAAAGTTGGATAAGATTCC
FGF11	0.255512	0.137	1.4951	-5.0622	0.317236	NM_004112.2	CCTGAATCCTAGCTCTAGGACATAGATCATGACTCTCAGCCCTTTTACCCAGGATGGAGCTGGGGCCTGTATAGCCATATTATTGTTCTAAGTAAGTTCT
KMT2C	0.257796	0.138	1.48917	-5.07056	0.257281	NM_170606.2	GTGTTGTGGCTGCATTTTCCGACCTTCTTCACGTCCGAATCCCTAACAGCTATGAGGTTAGCAGTGCTCCAGATGTCCCATCCATGGGTTTGGTCAGTAG
NUMBL	0.258385	0.139	1.48672	-5.07401	0.223374	NM_004756.3	GAAAAGGTCTCCTTTTGTGCTCCTGACCGCAACCTGGACAAGGCTTTCTCCTATATCTGTCGTGACGGGACTACCCGCCGCTGGATCTGCCACTGTTTTC
IL7	0.259011	0.14	1.48419	-5.07756	0.329638	NM_000880.2	AATAACCCAGCTTGCGTCCTGCACACTTGTGGCTTCCGTGCACACATTAACAACTCATGGTTCTAGCTCCCAGTCGCCAAGCGTTGCCAAGGCGTTGAGA
PML	0.261906	0.142	1.47708	-5.08752	0.19858	NM_002675.3	TCGGAGGAGGAGTTCCAGTTTCTGCGCTGCCAGCAATGCCAGGCGGAAGCCAAGTGCCCGAAGCTGCTGCCTTGTCTGCACACGCTGTGCTCAGGATGCC
RASA4	0.264266	0.143	1.47108	-5.09588	0.278033	NM_001079877.2	TAGAGGGGAGAGGTAGAGGTAGCCACGAGCTGATAATTACAGACAAGAGATGCGGAGTATGTGGGGGCTCATTATCCTGCATAGTCTATCTTTGTATATC
IKBKB	0.265434	0.144	-1.46749	-5.10087	-0.17933	NM_001556.1	GTGATCTATACGCAGCTCAGTAAAACTGTGGTTTGCAAGCAGAAGGCGCTGGAACTGTTGCCCAAGGTGGAAGAGGTGGTGAGCTTAATGAATGAGGATG
RASAL1	0.265731	0.145	1.46565	-5.10342	0.420052	NM_004658.1	TTGCACTGAGTGAAACTTGCCCTCTGGCTTGATTCAGACTGGAGTGGATAGGATAAGGAACCTGACTTATTTGACTGAGACTGGGGTCTCTACTTCACCA
GNAS	0.268104	0.146	1.45967	-5.11169	0.29216	NM_080425.1	CGAGAACCAGTTCAGAGTGGACTACATCCTGAGTGTGATGAACGTGCCTGACTTTGACTTCCCTCCCGAATTCTATGAGCATGCCAAGGCTCTGTGGGAG
PRKX	0.268155	0.147	1.45833	-5.11355	0.200479	NM_005044.1	CAGTGAAGCTGGGTGCGGTGGTGCACTCCTGTAACCCTGGGACTTTGGGAAGCTGAGGCAGGAAGATTGAGCCTAGGAGTTCGAGACTGACCTGGGCAGC
CDC25C	0.269994	0.148	-1.45344	-5.12028	-0.208047	NM_001790.2	CTCTCTGTGTGACATTACTATCACTCAGATGCTGGAGGAAGATTCTAACCAGGGGCACCTGATTGGTGATTTTTCCAAGGTATGTGCGCTGCCAACCGTG
AMER1	0.272703	0.15	1.44685	-5.12932	0.179993	NM_152424.3	GTGCCCAAATTCCAACTTTCTGGCCTCTTACCAAAGCTGCTCTGGGATGGTGGGGCTGAAATTGGCCTGGCTATTTGGCAGGAAGTAAACACTCACCAAA
UBB	0.275271	0.152	-1.44058	-5.13789	-0.29132	NM_018955.2	TTTGCGCTCCGCCAGCCCGGAGCATTTAGGGGCGGTTGGCTTTGTTGGGTGAGCTTGTTTGTGTCCCTGTGGGTGGACGTGGTTGGTGATTGGCAGGATC
NRAS	0.27775	0.153	1.43451	-5.14614	0.167762	NM_002524.3	ACCCTGGTCCTGACTTCCCTGGAGGAGAAGTATTCCTGTTGCTGTCTTCAGTCTCACAGAGAAGCTCCTGCTACTTCCCCAGCTCTCAGTAGTTTAGTAC
HSP90B1	0.2784	0.155	1.4305	-5.15157	0.206973	NM_003299.1	TCAGAGCTGACGATGAAGTTGATGTGGATGGTACAGTAGAAGAGGATCTGGGTAAAAGTAGAGAAGGATCAAGGACGGATGATGAAGTAGTACAGAGAGA
ITGA3	0.2784	0.155	1.42955	-5.15287	0.197573	NM_005501.2	CATGATTCAGCGCAAGGAGTGGGACTTATCTGAGTATAGTTACAAGGACCCAGAGGACCAAGGAAACCTCTATATTGGGTACACGATGCAGGTAGGCAGC
DUSP5	0.2784	0.155	1.42953	-5.15289	0.248211	NM_004419.3	GTGGATGTAAAACCCATTTCACAAGAGAAGATTGAGAGTGAGAGAGCCCTCATCAGCCAGTGTGGAAAACCAGTGGTAAATGTCAGCTACAGGCCAGCTT
RBM45	0.279404	0.156	1.42634	-5.1572	0.130933	NM_152945.2	TTAGAAAAATGGCAACACAGATGGTAGCTGCACAGCTTGCATCAATGGTGTGGAATAACCCAAGTCAGCAACAATTTATGCAATTTGGAGGAAGCTCTGG
PCNA	0.279815	0.156	1.42431	-5.15994	0.245187	NM_002592.2	GGTGTTGGAGGCACTCAAGGACCTCATCAACGAGGCCTGCTGGGATATTAGCTCCAGCGGTGTAAACCTGCAGAGCATGGACTCGTCCCACGTCTCTTTG
MLLT4	0.287278	0.161	1.40879	-5.18076	0.263991	NM_005936.2	GCAGTTTGGGGCGTCCCATGTATTTAAGTTTGTGGACCCCAGTCAGGATCATGCTCTTGCAAAAAGATCTGTGGATGGAGGCCTGATGGTTAAGGGCCCA
ITGB6	0.288421	0.162	1.40538	-5.1853	0.181337	NM_001282353.1	AGGTAAATCAGACCTTTACAGAGTACAGGGCTAGGTGAAAGAATTACTGAAAAATCACCTTGAAAATCCGAAGGGCTGATATACCCTTTATGTTCCTGAC
EPOR	0.28929	0.163	-1.4025	-5.18913	-0.25648	NM_000121.2	GGCCTGGTGGCAGTGTGGACATAGTGGCCATGGATGAAGGCTCAGAAGCATCCTCCTGCTCATCTGCTTTGGCCTCGAAGCCCAGCCCAGAGGGAGCCTC
COL6A6	0.290553	0.164	-1.3988	-5.19403	-0.446548	NM_001102608.1	GCTGCTTTCCTTCTGGATGCCTCCCGGAACATGGGAAGTGCTGAATTTGAAGACATAAGAGCCTTCCTTGGAGCACTATTAGATCACTTTGAAATCACCC
HSPA2	0.290553	0.164	1.39764	-5.19557	0.229748	NM_021979.3	AAGATCCTCGACAAGTGTCAGGAGGTGATCAACTGGCTCGACCGAAACCAGATGGCAGAGAAAGATGAGTATGAACACAAGCAGAAAGAGCTCGAAAGAG
POLB	0.294699	0.167	1.38863	-5.20745	0.150156	NM_002690.1	CAACGGGGGAATCACCGACATGCTCACAGAACTCGCAAACTTTGAGAAGAACGTGAGCCAAGCTATCCACAAGTACAATGCTTACAGAAAAGCAGCATCT
ARNT2	0.29502	0.167	1.3868	-5.20986	0.318577	NM_014862.3	CGGGCTCAAAGCTGGATTAGAAAGGGGAGAGGCACTTGTGACTTTGTTTGACTCTGTGACTCACTTCCTCGCTCACACCTTGTTTGAACTACTGGACTTT
PLCE1	0.296103	0.168	-1.38355	-5.21413	-0.200895	NM_001165979.1	CCCATGGAAGGATAAGCGTTGGTCCATGCTTAAAGCAATGTGTCCGAGACACTGTATGTGAGTATCGCGCCACCCTCCAAAGGACTTCAATATCGCAGTA
ITGB4	0.298797	0.17	-1.37732	-5.22228	-0.215997	NM_001005731.1	GGCCCATGTCCATCCCCATCATCCCTGACATCCCTATCGTGGACGCCCAGAGCGGGGAGGACTACGACAGCTTCCTTATGTACAGCGATGACGTTCTACG
ID2	0.298847	0.171	1.37562	-5.2245	0.19306	NM_002166.4	CGGATATCAGCATCCTGTCCTTGCAGGCTTCTGAATTCCCTTCTGAGTTAATGTCAAATGACAGCAAAGCACTGTGTGGCTGAATAAGCGGTGTTCATGA
BDNF	0.298847	0.171	1.37391	-5.22672	0.335414	NM_170732.4	CAGGGTGATGCTCAGTAGTCAAGTGCCTTTGGAGCCTCCTCTTCTCTTTCTGCTGGAGGAATACAAAAATTACCTAGATGCTGCAAACATGTCCATGAGG
EDC3	0.298847	0.172	1.37353	-5.22722	0.155377	NM_001142443.1	GGAATCCTTGAGTCAGTCCAAAAGTTTCCGTCGTCGGCACAACTCCTGGTCATCTAGTAGCAGGCACCCAAATCAGGCAACTCCCAAGAAAAGTGGTTTA
IDH2	0.299628	0.173	-1.36914	-5.23292	-0.203654	NM_002168.2	CACCGGCTCATTGATGACATGGTGGCTCAGGTCCTCAAGTCTTCGGGTGGCTTTGTGTGGGCCTGCAAGAACTATGACGGAGATGTGCAGTCAGACATCC
RRAS2	0.299628	0.173	1.36867	-5.23352	0.254598	NM_001102669.2	AGTGGAAACTACAGAAACTGTGGTAGAACTTTTACTTGCTGGTCTGGTCTTGGTTGTACCCATCTTTGGCCAGTCACATAACTACTCAAGAAACCTTCCC
RPS6KA5	0.299628	0.174	1.36712	-5.23554	0.137994	NM_004755.2	GTGGAACTATTGAATACATGGCACCAGATATTGTCAGAGGGGGAGATTCAGGACATGACAAGGCAGTTGACTGGTGGAGTTTGGGTGTTCTAATGTATGA
MSH6	0.299628	0.174	1.36526	-5.23794	0.155562	NM_000179.1	GCTGGCTTATTAGCTGTAATGGCCCAGATGGGTTGTTACGTCCCTGCTGAAGTGTGCAGGCTCACACCAATTGATAGAGTGTTTACTAGACTTGGTGCCT
HDAC1	0.299628	0.174	1.36487	-5.23844	0.198855	NM_004964.2	CAAGCCGGTCATGTCCAAAGTAATGGAGATGTTCCAGCCTAGTGCGGTGGTCTTACAGTGTGGCTCAGACTCCCTATCTGGGGATCGGTTAGGTTGCTTC
CREBBP	0.299628	0.174	1.36474	-5.23862	0.214565	NM_004380.2	CACATTCGAGGCTCACAGGTGATTGTCGCTCACACAGTTAGGGTCGTCAGTTGGTCTGAAACTGCATTTGGCCCACTCCTCCATCCTCCCTGTCCGTCGT
CREB3L3	0.305476	0.178	-1.35268	-5.25414	-0.387542	NM_001271995.1	CTGAAGAAACTCCAGGCCATTGTGGTGCAGTCCACCAGCAAGTCAGCCCAGACAGGCACCTGTGTCGCAGTCCTGTTGCTGTCCTTTGCCCTCATCATCC
KIT	0.305476	0.179	1.35037	-5.2571	0.258722	NM_000222.1	CATCGCAGCTACCGCGATGAGAGGCGCTCGCGGCGCCTGGGATTTTCTCTGCGTTCTGCTCCTACTGCTTCGCGTCCAGACAGGCTCTTCTCAACCATCT
IFNA17	0.305476	0.179	1.35031	-5.25717	0.545739	NM_021268.2	TGAGATGATCCAGCAGACCTTCAATCTCTTCAGCACAGAGGACTCATCTGCTGCTTGGGAACAGAGCCTCCTAGAAAAATTTTCCACTGAACTTTACCAG
SMAD3	0.305805	0.18	1.34753	-5.26073	0.211292	NM_005902.3	TTAAAGGACAGTTGAAAAGGGCAAGAGGAAACCAGGGCAGTTCTAGAGGAGTGCTGGTGACTGGATAGCAGTTTTAAGTGGCGTTCACCTAGTCAACACG
FIGF	0.305805	0.18	-1.34728	-5.26105	-0.403378	NM_004469.2	TGAACATGGACCAGTGAAGCGATCATCTCAGTCCACATTGGAACGATCTGAACAGCAGATCAGGGCTGCTTCTAGTTTGGAGGAACTACTTCGAATTACT
MPO	0.307327	0.181	-1.34328	-5.26615	-0.35497	NM_000250.1	AGACCTGCTGGAGAGGAAGCTGCGGTCCCTGTGGCGAAGGCCATTCAATGTCACTGATGTGCTGACGCCCGCCCAGCTGAATGTGTTGTCCAAGTCAAGC
SOS1	0.30886	0.183	1.33794	-5.27294	0.12601	NM_005633.2	TACCGGAGTACACTGGAAAGGATGCTTGATGTAACAATGCTACAGGAAGAGAAAGAGGAGCAGATGAGGCTGCCTAGTGCTGATGTTTATAGATTTGCAG
CACNA2D2	0.30886	0.183	-1.3376	-5.27337	-0.37428	NM_001005505.1	AGCTTTGAGTCTGAAGGACACGTTTTCATTGCTCCCAGAGAGTACTGCAAGGACCTGAATGCCTCAGACAACAACACCGAGTTCCTGAAAAACTTTATTG
LAMB4	0.30886	0.183	-1.33686	-5.27431	-0.29749	NM_007356.2	TGCCCATTCCTGTTATCAGAATCTGTGGAGCTCAGATGTAATCTGCAATTGTCTTCAAGGTTATACGGGTACTCAGTGTGGAGAATGCTCTACTGGTTTC
SPOP	0.309149	0.184	1.33512	-5.27651	0.201373	NM_001007226.1	GCCTTGTCTCTTGGGTCTGAGTCCCTTGCTTAAGGGATTTTGAAGTCCTAGTTTTCAGCTTGCAGAGATTATGTCTGAAATGCCTAATGAGTCGCAGGGA
LEFTY1	0.309661	0.184	1.33298	-5.27922	0.39798	NM_020997.2	GCACTATATTCTAAGCACTTACATGTGGAGATACTGTAACCTGAGGGCAGAAAGCCCAATGTGTCATTGTTTACTTGTCCTGTCACTGGATCTGGGCTAA
HOXA11	0.313006	0.187	1.32571	-5.28838	0.287104	NM_005523.5	TGGAGGTAGCTTTGAGGTGGAAGAGGGCTGCAAATCCTTGTGGGAAAAGAAATCTATGATTCCAGGTGGCATCAGTGTCTTTCCACTCCTCCTAGCCACC
COL4A3	0.316169	0.189	1.31882	-5.29703	0.39415	NM_000091.3	ATGTGGTATCCTGGAGCATTGTGTATAGAACTGGATTTTCAGACCTGCTGAGGACCGTAAGGCCTGATGGAACACAGAACTGAACTGAGGTTCATGGATT
SMO	0.319074	0.192	1.31125	-5.30646	0.228057	NM_005631.3	AACGAGACCATGCTGCGCCTGGGCATTTTTGGCTTCCTGGCCTTTGGCTTTGTGCTCATTACCTTCAGCTGCCACTTCTACGACTTCTTCAACCAGGCTG
PBX1	0.319074	0.192	1.3112	-5.30652	0.197399	NM_002585.2	CGGGAGGAAGCAGGACATTGGAGACATTTTACAGCAAATTATGACCATCACAGACCAGAGTTTGGATGAGGCGCAGGCCAGAAAACATGCTTTAAACTGC
MAML2	0.319622	0.192	1.30902	-5.30924	0.191384	NM_032427.1	GCCACCACAGAGAACATCAAACGTAATGATCACATCCAACACAACTGCACCAAACTGGGCCTCTCAAGAAGGAACAAGCAAACAGCAAGAAGCCCTGACG
VPS33B	0.323101	0.195	1.30164	-5.31837	0.203382	NM_018668.3	TTTTCCTGACGACAGCAGTCACAAACAGCGCTCGCCTTATGGAGGCCATGAGTGAGGTGAAAGCCTGATGTTTTTCCCGGCCAGTGTTGACATCTTCCCT
TFDP1	0.325246	0.197	1.29665	-5.32453	0.308752	NM_007111.4	GCCGCTTATTTGCCGTGAGTTTGGACGGCACCCCTGCTGGCGGATAGCAAGACTCTGTGGAGTTTGTTCAGTGGTACGGTGTCCAAGCAAACAGCAGAAT
GADD45A	0.331878	0.201	1.28384	-5.34021	0.141907	NM_001924.2	GTTACTCCCTACACTGATGCAAGGATTACAGAAACTGATGCCAAGGGGCTGAGTGAGTTCAACTACATGTTCTGGGGGCCCGGAGATAGATGACTTTGCA
PDGFC	0.331878	0.201	1.28263	-5.34168	0.244001	NM_016205.1	CCGCATCTATTGGCAGCTTTGTTATTGATCAGAAACTGCTCGCCGCCGACTTGGCTTCCAGTCTGGCTGCGGGCAACCCTTGAGTTTTCGCCTCTGTCCT
HELLS	0.334725	0.204	1.27579	-5.34998	0.155585	NM_018063.3	GATGGGTCCATGTCTTACTCAGAGAGAGAAAAAAACATGCACAGCTTCAACACGGATCCAGAGGTGTTTATCTTCTTAGTGAGTACACGAGCTGGTGGCC
ERCC3	0.334725	0.204	1.27528	-5.3506	0.129414	NM_000122.1	AAGCAAATGTCCTCATTCAGATCTCATCCCATGGTGGCTCCAGGCGTCAGGAAGCCCAAAGGCTAGGGCGGGTGCTTCGAGCTAAAAAAGGGATGGTTGC
MCM2	0.335801	0.205	1.27221	-5.35431	0.129922	NM_004526.2	TTTGTGCTTCTCACCTTTGGGTGGGATGCCTTGCCAGTGTGTCTTACTTGGTTGCTGAACATCTTGCCACCTCCGAGTGCTTTGTCTCCACTCAGTACCT
POS_C	0.33745	0.207	-1.26817	-5.35919	-0.0870702		NA	ERCC_00002.1
PIK3CB	0.343116	0.211	-1.25648	-5.3732	-0.0975867	NM_006219.1	CCGCCAGTGTTGTGAGGATGCATATCTGATTTTACGACGGCATGGGAATCTCTTCATCACTCTCTTTGCGCTGATGTTGACTGCAGGGCTTCCTGAACTC
FGF3	0.343116	0.211	-1.2558	-5.374	-0.419901	NM_005247.2	CTGGAGAACAGCGCCTACAGTATTTTGGAGATAACGGCAGTGGAGGTGGGCATTGTGGCCATCAGGGGTCTCTTCTCCGGGCGGTACCTGGCCATGAACA
SMAD2	0.343116	0.211	1.25485	-5.37513	0.148635	NM_001003652.1	AGATGAGTAATATTTTTTCCAGTAGGTTCCACAGAGACACCTTGGGGGCTGGCTTAGGGGAGGCTGTTGGAGTTCTCACTGACTTAGTGGCATATTTATT
CAPN2	0.346509	0.214	1.24789	-5.38341	0.187089	NM_001748.4	CCATGAATTCCTATGAAATGCGGAAGGCATTAGAAGAAGCAGGTTTCAAGATGCCCTGTCAACTCCACCAAGTCATCGTTGCTCGGTTTGCAGATGACCA
FGF5	0.350822	0.218	-1.23668	-5.39662	-0.335058	NM_004464.3	AAGAGTTACCTCCTCCATCTTACTCTGCCCTATTTGAAAGTCTCAGGGGAGAAAAGGGAACAAGATGCTGATCCAACCTGAGTGGAGTCAGGTGAGGCAT
IFNG	0.350822	0.218	1.23633	-5.39703	0.349608	NM_000619.2	ATACTATCCAGTTACTGCCGGTTTGAAAATATGCCTGCAATCTGAGCCAGTGCTTTAATGGCATGTCAGACAGAACTTGAATGTGTCAGGTGACCCTGAT
PRLR	0.350822	0.218	-1.2359	-5.39754	-0.175369	NM_001204318.1	ACCTACCCTGATTGACTTAAAAACTGGTTGGTTCACGCTCCTGTATGAAATTCGATTAAAACCCGAGAAAGCAGCTGAGTGGGAGATCCATTTTGCTGGG
POS_B	0.350822	0.218	-1.23579	-5.39767	-0.0807568		NA	ERCC_00112.1
BAP1	0.351953	0.22	-1.2322	-5.40188	-0.144911	NM_004656.2	TGTATATGGATTTATCTTCCTGTTCAAATGGATCGAAGAGCGCCGGTCCCGGCGAAAGGTCTCTACCTTGGTGGATGATACGTCCGTGATTGATGATGAT
HHIP	0.351953	0.22	-1.23029	-5.40411	-0.34417	NM_022475.1	GATTTGTATACCGGGGCTGCCAGTCAGAAAGATTGTATGGAAGCTACGTGTTTGGAGATCGTAATGGGAATTTCCTAACTCTCCAGCAAAGTCCTGTGAC
SMAD9	0.351953	0.22	1.23028	-5.40413	0.266	NM_005905.2	TAACCTGATGCCAGTACAGTGCAATTGGAAAAGCAGGACTTTGGTGCCTGTGCTATAAGCAGCAGATTTTGTGGGAGGAAACACTTGAGAGGCGATATTG
TNFRSF10A	0.356095	0.223	-1.22215	-5.41359	-0.134106	NM_003844.2	CACAACGAGATTCTGAGCAACGCAGACTCGCTGTCCACTTTCGTCTCTGAGCAGCAAATGGAAAGCCAGGAGCCGGCAGATTTGACAGGTGTCACTGTAC
H3F3C	0.359308	0.226	1.21562	-5.42116	0.205345	NM_001013699.2	CCAAGTGTTTAACAATTGGGGCTGTTAAGTCTGACCATACATCACTGTGATAGAATGTAGGCTTTTTCAAGGGTGAAGATACAAACCTTAACCACAGTGT
AMMECR1L	0.361603	0.228	1.21062	-5.42692	0.118132	NM_001199140.1	GGCTCAGTGGTTTTTGGAGTGAAGAAGCCTTACTCCCTGCACATTCCCTCATGCTCCCACACAAGTCCAGCAATGGAAATGCTTGGGTTCCTCTTGCTTT
NCOR1	0.361943	0.229	1.2083	-5.42958	0.141806	NM_006311.3	TAGGAGTGAGCATGAGATTTCTGAAATTATTGATGGGCTCTCTGAGCAGGAGAATAATGAGAAACAAATGCGGCAGCTCTCTGTGATTCCACCTATGATG
PRMT8	0.361943	0.229	-1.20765	-5.43033	-0.373035	NM_019854.3	GTCTAGGACAGATTGCTTCCACTAGAACCTGGAGACATAGCATCTTTGATAGCATAAGCCAGATTATCTGTGTGTGCGGTGGTGTGCGTGTGCGTGCATG
HDAC6	0.366823	0.233	1.19843	-5.44086	0.170137	NM_006044.2	ATATATTGATCTGATGGAAACAACCCAGTACATGAATGAGGGAGAACTCCGTGTCCTAGCAGACACCTACGACTCAGTTTATCTGCATCCGAACTCATAC
DDIT3	0.372335	0.237	-1.18706	-5.45375	-0.13462	NM_004083.4	TTAAAGATGAGCGGGTGGCAGCGACAGAGCCAAAATCAGAGCTGGAACCTGAGGAGAGAGTGTTCAAGAAGGAAGTGTATCTTCATACATCACCACACCT
SETBP1	0.372335	0.237	1.18706	-5.45375	0.178055	NM_015559.2	GGGGACCAGAAGGTGTCCCGTGCTGGAAAAAATAGCAAAGCCACGAAGGAGGAAGAAAGAAGCCACTCCAAAAAGAAGCTCCTCACAGCCAGTGACCTTG
CYLD	0.372997	0.238	1.18478	-5.45632	0.142576	NM_015247.1	AAATATAACCCAGTGTCACTTCCCAAAGACTTACCCGACTGGGACTGGAGACACGGCTGCATCCCTTGCCAGAATATGGAGTTATTTGCTGTTCTCTGCA
GATA3	0.373167	0.238	-1.1833	-5.45799	-0.331783	NM_001002295.1	AAGAGTCCGGCGGCATCTGTCTTGTCCCTATTCCTGCAGCCTGTGCTGAGGGTAGCAGTGTATGAGCTACCAGCGTGCATGTCAGCGACCCTGGCCCGAC
SHC3	0.374621	0.24	1.17975	-5.46198	0.350253	NM_016848.5	GATTGCAAAGAGGTCATTGCAGGACTCAGACAGACCTTGCAGTGGGTTTCAGAGTAATACTCAGGTTCTCCCATGGAACTTTCAAAGCTGGCTCTAAGAA
BCL2L1	0.375176	0.241	-1.17765	-5.46433	-0.172459	NM_138578.1	CTAAGAGCCATTTAGGGGCCACTTTTGACTAGGGATTCAGGCTGCTTGGGATAAAGATGCAAGGACCAGGACTCCCTCCTCACCTCTGGACTGGCTAGAG
CREB5	0.375199	0.241	1.17641	-5.46572	0.20968	NM_182898.2	CTCACAGAACAGACCTGAATCCGATTCTTTAAAATGCACCATCAGACCTGGCCTCCAAGAAGAGCTGTAGCGTACCATGCGTCCTTTCTTTTAAGGGCAT
CCNA1	0.376484	0.243	-1.17313	-5.46937	-0.366513	NM_003914.3	TTGTGCCTTGCCTGAGTGAGCTTCATAAAGCGTACCTTGATATACCCCATCGACCTCAGCAAGCAATTAGGGAGAAGTACAAGGCTTCAAAGTACCTGTG
DNMT3A	0.377564	0.244	1.17019	-5.47265	0.155992	NM_022552.3	ACTGTACAACCCGACTTCATAATGGTGCTTTCAAACAGCGAGATGAGTAAAAACATCAGCTTCCACGTTGCCTTCTGCGCAAAGGGTTTCACCAAGGATG
POLE2	0.378972	0.245	1.16673	-5.4765	0.147699	NM_002692.2	GAGAGTGTATCCTGTGCCCGATCTACTTGTCATTGCAGACAAATATGATCCTTTCACTACGACAAATACCGAATGCCTCTGCATAAACCCTGGCTCTTTT
TNFRSF10B	0.3794	0.246	1.16484	-5.47859	0.184819	NM_003842.3	GCATCTCCTGCAAATATGGACAGGACTATAGCACTCACTGGAATGACCTCCTTTTCTGCTTGCGCTGCACCAGGTGTGATTCAGGTGAAGTGGAGCTAAG
MYC	0.380747	0.247	1.16149	-5.4823	0.230548	NM_002467.3	TCGGACACCGAGGAGAATGTCAAGAGGCGAACACACAACGTCTTGGAGCGCCAGAGGAGGAACGAGCTAAAACGGAGCTTTTTTGCCCTGCGTGACCAGA
SHC2	0.383298	0.249	-1.15621	-5.48812	-0.19962	NM_012435.2	CTCCGTGCCTGCCACGCGCCAGGTCATCGCCAACCACCACATGCCGTCCATCTCCTTCGCGTCAGGCGGAGACACGGACATGACGGATTACGTGGCCTAC
CC2D1B	0.385126	0.251	1.1521	-5.49263	0.268855	NM_032449.2	TTGCATAAGCACAGCTCAAGAACTGAGCTTTGTATGTGTCCTTTTGGGGGATAACAGGGCTGGACCATGCTTCCCTGCCCTTAAACGCAGAGCTTTTAGT
VHL	0.385265	0.252	1.15068	-5.49418	0.145589	NM_000551.2	GGAAGACTGAGGCATCCGTGAGGCAGGGACAAGTCTTTCTCCTCTTTGAGACCCCAGTGCCTGCACATCATGAGCCTTCAGTCAGGGTTTGTCAGAGGAA
CXXC4	0.391588	0.256	-1.13947	-5.50639	-0.308631	NM_025212.1	AGCCTCAGCAGCCGTCACAGACAGTGCGTTTCAAATTGCCAATCTGGCAGACTGCCCGCAGAATCATTCCTCCTCCTCCTCGTCCTCCTCAGGGGGAGCT
FZD10	0.392769	0.258	-1.13641	-5.5097	-0.36485	NM_007197.2	CCGTGCCGGCCACCTGTGTGATCGCCTGCTACTTTTACGAACGCCTCAACATGGATTACTGGAAGATCCTGGCGGCGCAGCACAAGTGCAAAATGAACAA
PLAT	0.393956	0.259	1.13311	-5.51327	0.175182	NM_000931.2	CAAGGTTACCAACTACCTAGACTGGATTCGTGACAACATGCGACCGTGACCAGGAACACCCGACTCCTCAAAAGCAAATGAGATCCCGCCTCTTCTTCTT
HIST1H3B	0.393956	0.26	-1.13161	-5.51487	-0.197974	NM_003537.3	CATCCATGCTAAGCGAGTGACTATTATGCCCAAAGACATCCAGCTCGCTCGCCGCATTCGCGGAGAAAGAGCGTAAATGTAAAGTCACTTTTTCATCAGT
PLA2G3	0.393956	0.26	-1.13095	-5.51559	-0.373146	NM_015715.3	CCCTGCGACACCTAGCTGAACTATGGTTTGGTGTCTGATCTTGAGAGGTTGATGTAACCTTTTAAAGGCCTCAGTTCGCTCACCTGTGAAATGGGTCTAA
SRSF2	0.394527	0.261	-1.12885	-5.51784	-0.133886	NM_003016.3	ATCGCTACACCAAGGAGTCCCGCGGCTTCGCCTTCGTTCGCTTTCACGACAAGCGCGACGCTGAGGACGCTATGGATGCC
ERCC6	0.39655	0.263	1.12448	-5.52253	0.141803	NM_000124.2	GATGTTCAGACACCCAAATGCCATCTAAAAAGAAGGATTCAACCAGCCTTTGGAGCAGACCATGATGTTCCAAAACGCAAGAAGTTCCCTGCTTCTAACA
CALML6	0.400034	0.266	-1.11679	-5.53073	-0.315021	NM_138705.2	ATGGCCAAGGATGTGGACAGAGACAACAAAGGGTTCTTCAACTGCGATGGTTTCCTGGCACTAATGGGAGTTTACCATGAGAAGGCCCAGAACCAGGAGA
FST	0.400034	0.266	1.11665	-5.53088	0.329774	NM_006350.2	GACCAATAATGCCTACTGTGTGACCTGTAATCGGATTTGCCCAGAGCCTGCTTCCTCTGAGCAATATCTCTGTGGGAATGATGGAGTCACCTACTCCAGT
TCL1B	0.400397	0.267	-1.11481	-5.53283	-0.300739	NM_004918.2	GGAGGAAGTACCGAGCAGCGGATTCCAGTTTCTGGGAAATAGCAGACCATGGCCAGATTGACTCTATGGAGCAGCTGGTCCTAACATATCAGCCGGAGAG
IL13	0.400397	0.267	-1.11369	-5.53401	-0.357033	NM_002188.2	TTTCTTTCTGATGTCAAAAATGTCTTGGGTAGGCGGGAAGGAGGGTTAGGGAGGGGTAAAATTCCTTAGCTTAGACCTCAGCCTGTGCTGCCCGTCTTCA
STK11	0.40325	0.27	1.10806	-5.53997	0.143074	NM_000455.4	GCTGAAGCACCAGTGCCCATCCCACCGAGCCCAGACACCAAGGACCGGTGGCGCAGCATGACTGTGGTGCCGTACTTGGAGGACCTGCACGGCGCGGACG
IL1RAP	0.405028	0.271	1.1041	-5.54413	0.1546	NM_002182.2	CCGCCTCCCCGAGAACCGCATTAGTAAGGAGAAAGATGTGCTGTGGTTCCGGCCCACTCTCCTCAATGACACTGGCAACTATACCTGCATGTTAAGGAAC
ATRX	0.409392	0.275	1.09617	-5.55243	0.0946711	NM_000489.3	AGACTCCAGTGCATTTCTATCGTAACCGGGCGCGGGGGAGCGCAGATCGGCGCCCAGCAATCACAGAAGCCGACAAGGCGTTCAAGCGAAAACATGACCG
FGFR2	0.410208	0.276	1.09297	-5.55577	0.285965	NM_000141.4	ATGGTCAGCTGGGGTCGTTTCATCTGCCTGGTCGTGGTCACCATGGCAACCTTGTCCCTGGCCCGGCCCTCCTTCAGTTTAGTTGAGGATACCACATTAG
MAPK1	0.410208	0.276	1.09253	-5.55623	0.140511	NM_138957.2	ACTGCCAGAGAACCCTGAGGGAGATAAAAATCTTACTGCGCTTCAGACATGAGAACATCATTGGAATCAATGACATTATTCGAGCACCAACCATCGAGCA
CACNB4	0.413289	0.279	-1.0866	-5.56237	-0.304969	NM_001005747.2	ACTCCACAGAGAACTCTCCAATTGAAAGACGAAGTCTAATGACCTCTGATGAAAATTATCACAATGAAAGGGCTCGGAAGAGTAGGAACCGCTTGTCTTC
BRIP1	0.413668	0.28	1.08483	-5.56421	0.140667	NM_032043.1	GATGTGCAAAGCCTGGGATATAGAAGAACTTGTCAGCCTGGGGAAGAAACTAAAGGCCTGTCCATATTACACAGCCCGAGAACTAATACAAGATGCTGAC
NOG	0.414058	0.28	-1.08304	-5.56605	-0.346046	NM_005450.4	ACAGAGAAAAGAGAGACTTATTCTGGTTGTTGCTAATAATGTTAACCTGCTATTTATATTCCAGTGCCCTTCGCATGGCGAAGCAGGGGGGAAAAGTTAT
TPO	0.41675	0.283	-1.07657	-5.5727	-0.346933	NM_175722.1	ATGTTCCCAAAATCACCGTACGACTCTTTTCCAAACACAGGCAAATCGGAAATCAGCAGGACGACTGTTTTCCCAACACGGGTAAATCTAGTACCATGTC
PTCRA	0.41675	0.283	-1.07654	-5.57274	-0.30431	NM_138296.2	ACACCGGGTGGGGCGCTGTGGCTGGGGGTCCTGCGGCTGCTGCTCTTCAAGCTGCTGCTGTTTGACCTGCTCCTGACCTGCAGCTGCCTGTGCGACCCCG
IL1R2	0.417056	0.284	1.07488	-5.57444	0.207987	NM_173343.1	TGCTTCTGCCACGTGCTGCTGGGTCTCAGTCCTCCACTTCCCGTGTCCTCTGGAAGTTGTCAGGAGCAATGTTGCGCTTGTACGTGTTGGTAATGGGAGT
LAMA3	0.417783	0.285	1.07258	-5.57679	0.169435	NM_000227.3	CAGAGGACTGGTGTTTCACACGGGCACTAAGAACTCCTTTATGGCTCTTTATCTTTCAAAAGGACGTCTGGTCTTTGCACTGGGGACAGATGGGAAAAAA
DHX16	0.41819	0.287	1.0694	-5.58002	0.10306	NM_001164239.1	CCCGTGTCAACTTCTTTCTCCCTGGCGGTGACCACCTGGTTCTGCTAAATGTTTACACACAGTGGGCTGAGAGTGGTTACTCTTCCCAGTGGTGCTATGA
FLT3	0.41819	0.287	1.06934	-5.58009	0.249014	NM_004119.1	AAATGGAAAACCAGGACGCCCTGGTCTGCATATCTGAGAGCGTTCCAGAGCCGATCGTGGAATGGGTGCTTTGCGATTCACAGGGGGAAAGCTGTAAAGA
TSHR	0.41819	0.287	-1.06839	-5.58105	-0.289079	NM_001018036.2	GGATATGCTTTCAATGGGACAAAGCTGGATGCTGTTTACCTAAACAAGAATAAATACCTGACAGTTATTGACAAAGATGCATTTGGAGGAGTATACAGTG
PRKAR2A	0.420268	0.289	1.06404	-5.58547	0.124997	NM_004157.2	ATTTAGAAAACTTGAAAGTCAGCACTAAAGGATGGGCAGAGGTTCAACCCACACCTCCACTTTGCTTCTGAAGGCCCATTCATTAGACCACTTGTAAAGA
TGFBR2	0.422291	0.291	1.05953	-5.59003	0.151975	NM_001024847.1	ATTTGGAGAATGTTGAGTCCTTCAAGCAGACCGATGTCTACTCCATGGCTCTGGTGCTCTGGGAAATGACATCTCGCTGTAATGCAGTGGGAGAAGTAAA
WT1	0.422291	0.292	-1.05716	-5.59242	-0.343164	NM_000378.3	TCAGAGAGCAAGGCATCGGGGGTGAATCTTGTCTAACATTCCCGAGGTCAGCCAGGCTGCTAACCTGGAAAGCAGGATGTAGTTCTGCCAGGCAACTTTT
PLA1A	0.422291	0.292	1.05636	-5.59323	0.244132	NM_015900.2	CAACCGAGTTTGGAAAAAAGACCGGACTACCATTATTGGGAAGTTCTGCACTGCCCTTTTGCCTGTCAATGACAGAGAAAAGATGGTCTGCTTACCTGAA
FOS	0.422291	0.293	1.05596	-5.59362	0.25952	NM_005252.2	ACTCAAGTCCTTACCTCTTCCGGAGATGTAGCAAAACGCATGGAGTGTGTATTGTTCCCAGTGACACTTCAGAGAGCTGGTAGTTAGTAGCATGTTGAGC
DDB2	0.422291	0.293	1.05503	-5.59456	0.120703	NM_000107.1	GGGGAACGTGATCCTGCTGAACATGGACGGCAAAGAGCTTTGGAATCTCAGAATGCACAAAAAGAAAGTGACGCATGTGGCCCTGAACCCATGCTGTGAT
EFNA2	0.423307	0.294	-1.05231	-5.59729	-0.197124	NM_001405.3	TCCCTCTCCGAGGCCGAGAAGACCTTCTGTTCCTGTAAATACAGCCAGCAAGTGCAAACTGTGATTTTATTTTCCACGTATTCCTGAGGACGGACTGGAC
CIC	0.427742	0.298	1.04356	-5.60602	0.151235	NM_015125.3	GCTGCTGCCCACCCGAGCTTCTCGTTCTCAGCGTGCGGCCAGTGAGGACATGACGAGTGATGAGGAGCGCATGGTCATCTGTGAGGAGGAAGGGGATGAT
PTPN11	0.427742	0.298	1.04322	-5.60636	0.111717	NM_002834.3	TGTCAAATACTGGCCTGATGAGTATGCTCTAAAAGAATATGGCGTCATGCGTGTTAGGAACGTCAAAGAAAGCGCCGCTCATGACTATACGCTAAGAGAA
FGF19	0.43047	0.301	-1.03792	-5.61161	-0.341772	NM_005117.2	GATGCAGGGGCTGCTTCAGTACTCGGAGGAAGACTGTGCTTTCGAGGAGGAGATCCGCCCAGATGGCTACAATGTGTACCGATCCGAGAAGCACCGCCTC
ETV1	0.431914	0.302	1.03457	-5.61492	0.210485	NM_004956.4	CACATACCAACGGCGAGGATCACTTCAGCTCTGGCAGTTTTTGGTAGCTCTTCTGGATGACCCTTCAAATTCTCATTTTATTGCCTGGACTGGTCGAGGC
GDF6	0.431998	0.303	-1.03326	-5.61621	-0.348129	NM_001001557.2	AAACAATGTGGGAGGAAGAATCACCGTTGACGCATCTTGATTTGGTTGGTTTTTACATGTGTAAAGAAGGTGGGGTCTCTGGCCATGTCATAGCCCATGT
GNA11	0.434066	0.305	-1.02882	-5.62057	-0.133821	NM_002067.1	TTCGAGCATCAGTACGTCAGTGCCATCAAGACCCTGTGGGAGGACCCGGGCATCCAGGAATGCTACGACCGCAGGCGCGAGTACCAGCTCTCCGACTCTG
MEN1	0.434066	0.306	1.02779	-5.62158	0.0909389	NM_130802.2	TACAGTCTGTATCAAACCCACGATTTTCTCCAGCTCAGAACCCAGGGCTCTGCCCCAGTCGTTAGAATATAGGTCTCTTCTCCCAGAATCCCAGCCGGCC
ALKBH2	0.435615	0.307	-1.02415	-5.62514	-0.157219	NM_001001655.2	GCTTACTAATGATGAACCACCCGACCAACACGCACTGGTACCACAGTCTTCCCGTGAGAAAGAAGGTTCTGGCTCCACGGGTGAATCTGACTTTTCGTAA
ITGA9	0.435615	0.309	1.0209	-5.6283	0.189441	NM_002207.2	CATGTCTCCAACCTCCTTTGTATATGGCGAGTCCGTGGACGCAGCCAACTTCATTCAGCTGGATGACCTGGAGTGTCACTTTCAGCCCATCAATATCACC
TLK2	0.435615	0.309	1.02078	-5.62842	0.178755	NM_006852.2	ATTCGACGATGCTTGGCCTACCGAAAGGAGGACCGCATTGATGTCCAGCAGCTGGCCTGTGATCCCTACTTGTTGCCTCACATCCGAAAGTCAGTCTCTA
CASP10	0.435615	0.309	-1.02075	-5.62845	-0.300135	NM_032977.3	GAAAGCCTGAAGCACTTTGTGGCTTCCACGGGTTCGTTTCTAGGAAGCTTTTGCTTTACCTGGGGAAACCCCAAGCTCTACAGTGAGAAAGTTGTAAATT
GADD45B	0.436601	0.31	-1.01809	-5.63103	-0.185284	NM_015675.2	TGTGGACCCAGACAGCGTGGTCCTCTGCCTCTTGGCCATTGACGAGGAGGAGGAGGATGACATCGCCCTGCAAATCCACTTCACGCTCATCCAGTCCTTC
ANGPT1	0.440052	0.313	1.01115	-5.63774	0.233035	NM_001146.3	GTGGTAGTTATGTGAAGTCACCAAGGTTCTTGACCGTGAATCTGGAGCCGTTTGAGTTCACAAGAGTCTCTACTTGGGGTGACAGTGCTCACGTGGCTCG
RAD21	0.440052	0.314	1.00978	-5.63905	0.156694	NM_006265.2	GATGAGGATGATAATGTATCAATGGGTGGGCCTGATAGTCCTGATTCAGTGGATCCCGTTGAACCAATGCCAACCATGACTGATCAAACAACACTTGTTC
WNT10B	0.440052	0.315	-1.00798	-5.64079	-0.270693	NM_003394.2	GAGAGTTGTCTGTCCAGGCCCTTAGGGAAGTTGTCTCCTTCCATTCAGATGTTAATGGGGACCCTCCAAAGGAAGGGGTTTTCCCATGACTCTTGGAGCC
WNT4	0.440052	0.315	1.00725	-5.64149	0.210419	NM_030761.3	GGGTCAGCCCACAGGGCTTCCAGTGGTCAGGATGCTCTGACAACATCGCCTACGGTGTGGCCTTCTCACAGTCGTTTGTGGATGTGCGGGAGAGAAGCAA
CEBPE	0.440052	0.315	-1.00706	-5.64168	-0.278251	NM_001805.2	AGAACCCTGAGACATAGACCATGGATAAATGGCAACCGGGGTGGCAAAGAGGGCAGGACCCAGCATAATGATTATATGGCTGAATAAAGTTGCACTGTGA
DKK1	0.440392	0.316	-1.00538	-5.64329	-0.334299	NM_012242.2	CGGCACGGTTTCGTGGGGACCCAGGCTTGCAAAGTGACGGTCATTTTCTCTTTCTTTCTCCCTCTTGAGTCCTTCTGAGATGATGGCTCTGGGCGCAGCG
POLD4	0.442602	0.319	1.00042	-5.64803	0.145207	NM_021173.2	AGGCACCACGTAAGACCTCCTGCCCTTAGCTCTCTTGCTCACCACCCAAGAACCTCAGGACAGAAGCGAGAGCCCATTGCTCCTGCTCAGCTCAGCCCGG
ITGA7	0.442602	0.319	-0.999731	-5.64868	-0.198883	NM_002206.1	TGATAGTGGGTGCCCCCTACTTCTTTGAGCGCCAAGAAGAGCTGGGGGGTGCTGTGTATGTGTACTTGAACCAGGGGGGTCACTGGGCTGGGATCTCCCC
COG7	0.446558	0.322	-0.992668	-5.65539	-0.116915	NM_153603.3	TGTGTCTGATTTCACCAGCACTCTCCAGTCCATACGAAAGAAGTGCAAACTGGACCACATTCCTCCCAACTCCCTCTTCCAGGAAGATTGGACGGCTTTT
PAX5	0.452534	0.327	0.982652	-5.66481	0.322738	NM_016734.1	CTCCAAGAGGAGCACACTTTGGGGAGATGTCCTGGTTTCCTGCCTCCATTTCTCTGGGACCGATGCAGTATCAGCAGCTCTTTTCCAGATCAAAGAACTC
TMPRSS2	0.452896	0.328	-0.980942	-5.66641	-0.141499	NM_005656.2	GGAGAAAGGGAAGACCTCAGAAGTGCTGAACGCTGCCAAGGTGCTTCTCATTGAGACACAGAGATGCAACAGCAGATATGTCTATGACAACCTGATCACA
NTF3	0.46355	0.336	-0.964177	-5.68196	-0.249095	NM_002527.4	AAGGAGTTTGCCAGAAGACTCGCTCAATTCCCTCATTATTAAGCTGATCCAGGCAGATATTTTGAAAAACAAGCTCTCCAAGCAGATGGTGGACGTTAAG
ENDOG	0.464597	0.338	0.96041	-5.68541	0.110741	NM_004435.2	CCTCAACCAGAATGCCTGGAACAACCTGGAGAAATATAGCCGCAGCTTGACCCGCAGCTACCAAAACGTCTATGTCTGCACAGGGCCACTCTTCCTGCCC
PRPF38A	0.464597	0.338	0.960292	-5.68552	0.11658	NM_032864.3	GAACTTGTAGTCGATAAAGCCATGGAGTTAAGGTTTGTGGGTGGCGTCTATGGTGGCAACATAAAACCAACACCCTTTCTGTGTTTAACCTTGAAGATGC
MYB	0.464903	0.339	0.958666	-5.68701	0.147371	NM_005375.2	AACTGTTGCATGGATCCTGTGTTTGCAACTGGGGAGACAGAAACTGTGGTTGATAGCCAGTCACTGCCTTAAGAACATTTGATGCAAGATGGCCAGCACT
MAPK8	0.464935	0.34	0.957441	-5.68813	0.0898392	NM_002750.2	TCTCTGTAGATGAAGCTCTCCAACACCCGTACATCAATGTCTGGTATGATCCTTCTGAAGCAGAAGCTCCACCACCAAAGATCCCTGACAAGCAGTTAGA
TSPAN7	0.466806	0.342	-0.953544	-5.69168	-0.227054	NM_004615.3	GGCGTTTGGAATCGCATTCTCCCAGTTAATTGGCATGCTGCTGGCCTGCTGTCTGTCCCGGTTCATCACGGCCAATCAGTATGAGATGGTGTAAGGAGAA
ITGA8	0.471441	0.346	-0.945583	-5.69889	-0.208605	NM_003638.1	ATCGGAGTGCCTTTTGCAGGCAAGGATCAAAGAGGCAAAGTGCTCATTTATAATGGGAACAAAGATGGCTTAAACACCAAGCCTTCCCAAGTTCTGCAAG
POLR2H	0.471441	0.346	-0.944479	-5.69988	-0.107396	NM_001278698.1	ATGAGGCTGCAGGGGGATGCCAACAACCTGCATGGATTCGAGGTGGACTCCAGAGTTTATCTCCTGATGAAGAAGCTAGCCTTCTGAACCTCGCCTGAAG
ITGA6	0.471711	0.347	0.942629	-5.70155	0.163838	NM_000210.1	CTCATGCGAGCCTTCATTGATGTGACTGCTGCTGCCGAAAATATCAGGCTGCCAAATGCAGGCACTCAGGTTCGAGTGACTGTGTTTCCCTCAAAGACTG
UTY	0.471711	0.348	-0.94173	-5.70236	-0.293238	NM_007125.3	GTTGTTCCATCCCAGAGACTACCCTTTTCTCCATAGACGTGACCATCAACCAACCAGCGGTCAGAATCAGTCAGCCTCTGTCATGTTCCTAGGTCCTTGG
IFNA7	0.471724	0.348	-0.940533	-5.70343	-0.313853	NM_021057.2	TACCCACCTCAGGTAGCCTAGTGATATTTGCAAAATCCCAATGGCCCGGTCCTTTTCTTTACTGATGGTCGTGCTGGTACTCAGCTACAAATCCATCTGC
PLA2G4A	0.473297	0.35	0.937084	-5.70652	0.211386	NM_024420.2	AACTGGATGCAGCTGTAGCAGATCCTGATGAATTTGAGCGAATATATGAGCCTCTGGATGTCAAAAGTAAAAAGATTCATGTAGTGGACAGTGGGCTCAC
CRLF2	0.473406	0.351	0.935751	-5.70771	0.260656	NM_001012288.1	AGCCTGGCCATCCTTCTGATGGTGTCTCTCCTCCTTCTGTCTTTATGGAAATTATGGAGAGTGAGGAAGTTTCTCATTCCCAGCGTGCCAGACCCGAAAT
PTCH1	0.473649	0.352	0.932527	-5.71058	0.160601	NM_000264.3	AATCTCCTTCTCTCGGATCATTGTGATGGATGCTGGAACCTCAGGGTATGGAGCTCACATCAGTTCATCATGGTGGGTGTTAGAGAATTCGGTGACATGC
CACNA1G	0.473649	0.353	-0.932366	-5.71072	-0.251924	NM_198397.1	TTTGACAACATTGGCTATGCCTGGATCGCCATCTTCCAGGTCATCACGCTGGAGGGCTGGGTCGACATCATGTACTTTGTGATGGATGCTCATTCCTTCT
IGF1R	0.473649	0.353	-0.931876	-5.71116	-0.121212	NM_000875.2	TCGGGGGGCCATCAGGATTGAGAAAAATGCTGACCTCTGTTACCTCTCCACTGTGGACTGGTCCCTGATCCTGGATGCGGTGTCCAATAACTACATTGTG
PTTG2	0.474931	0.354	-0.928851	-5.71384	-0.0990369	NM_006607.2	TACTCTGATCTACGTTGATAAGGAAATTGGAGAACCAGGCACCCGTGTGGCTGCCAAGGATGTGCTGAAGCTGGAGTCTAGACCTTCAATCAAAGCATTA
RASGRF2	0.4769	0.356	0.924839	-5.71739	0.183698	NM_006909.1	GAGTCCACCAGGCTTTAACAACACCGAGAGAACATGTGATAAAGAGTTTATTATACGGAGAACGGCTACCAATCGAGTTCTGAACGTCCTCCGTCACTGG
STAT3	0.479778	0.359	0.919371	-5.7222	0.120689	NM_139276.2	AGACTTGGGCTTACCATTGGGTTTAAATCATAGGGACCTAGGGCGAGGGTTCAGGGCTTCTCTGGAGCAGATATTGTCAAGTTCATGGCCTTAGGTAGCA
GNG4	0.479778	0.36	0.91835	-5.72309	0.3208	NM_004485.2	AATGAAAGAGGGCATGTCTAATAACAGCACCACTAGCATCTCCCAAGCCAGGAAAGCTGTGGAGCAGCTAAAGATGGAAGCCTGTATGGACAGGGTCAAG
PAX3	0.482572	0.363	-0.913167	-5.72762	-0.315627	NM_013942.3	GTGGAGAAGAAAATTGAGGAATACAAAAGAGAGAACCCGGGCATGTTCAGCTGGGAAATCCGAGACAAATTACTCAAGGACGCGGTCTGTGATCGAAACA
PKMYT1	0.483662	0.364	-0.910431	-5.73	-0.106545	NM_004203.3	TCAGCCGCCTGGGCCATGGCTCCTACGGAGAGGTCTTCAAGGTGCGCTCCAAGGAGGACGGCCGGCTCTATGCGGTAAAGCGTTCCATGTCACCATTCCG
CCNE2	0.48522	0.366	0.907027	-5.73295	0.115739	NM_057735.1	CGCCAGCTGAGCCGAGCGGTAGCTGGTCTGGCGAGGTTTTATACACCTGAAAGAAGAGAATGTCAAGACGAAGTAGCCGTTTACAAGCTAAGCAGCAGCC
EYA1	0.487526	0.369	-0.901605	-5.73763	-0.292379	NM_172059.2	CACAGCAGAGTACAGCACAATCCACAGCCCATCAACACCCATTAAAGATTCAGATTCTGATCGATTGCGTCGAGGTTCAGATGGGAAATCACGTGGACGG
LEPR	0.487526	0.369	0.901385	-5.73782	0.152537	NM_001003679.1	TTCCAGACTTGTGTGCAGTCTATGCTGTTCAGGTGCGCTGTAAGAGGCTAGATGGACTGGGATATTGGAGTAATTGGAGCAATCCAGCCTACACAGTTGT
MRPS5	0.488628	0.37	0.898639	-5.74018	0.124108	NM_031902.3	ATCCCTACGCCAGCTTGAGCCGTGCACTGCAGACACAATGCTGTATTTCTTCTCCCAGTCACCTGATGAGCCAGCAGTATAGACCATATAGTTTCTTCAC
NOL7	0.497572	0.378	0.884773	-5.75198	0.124871	NM_016167.3	GAGGAGCTGTTCATCGAACAGAAGAAAAGAAAACTCCTTCCAGACACTATTTTGGAGAAGTTAACCACAGCTTCACAGACTAACATCAAGAAATCGCCAG
RB1	0.502088	0.382	0.877235	-5.75832	0.117281	NM_000321.1	CCTATCTCCGGCTAAATACACTTTGTGAACGCCTTCTGTCTGAGCACCCAGAATTAGAACATATCATCTGGACCCTTTTCCAGCACACCCTGCAGAATGA
SMAD4	0.506936	0.386	0.869244	-5.76498	0.10357	NM_005359.3	AGGTTGCACATAGGCAAAGGTGTGCAGTTGGAATGTAAAGGTGAAGGTGATGTTTGGGTCAGGTGCCTTAGTGACCACGCGGTCTTTGTACAGAGTTACT
SKP2	0.506936	0.387	0.868075	-5.76595	0.114332	NM_005983.2	AAAATCTGCACCCGGATGTGACTGGTCGGTTGCTGTCTCAAGGGGTGATTGCCTTCCGCTGCCCACGATCATTTATGGACCAACCATTGGCTGAACATTT
ETV4	0.514128	0.393	-0.856177	-5.77574	-0.127289	NM_001079675.1	GGCCCTCTTCTCTTTGGCCTTCCCGGACAATCAGCGTCCAGCTCTCAAGGCTGAGTTTGACCGGCCTGTCAGTGAGGAGGACACAGTCCCTTTGTCCCAC
IDH1	0.514128	0.394	0.855593	-5.77621	0.116115	NM_005896.2	GTGGCGCCCCAACTCTTCGCCAGCATATCATCCCGGCAGGCGATAAACTACATTCAGTTGAGTCTGCAAGACTGGGAGGAACTGGGGTGATAAGAAATCT
CASP7	0.514128	0.394	0.854498	-5.77711	0.0885574	NM_001227.3	ATCAATGACACAGATGCTAATCCTCGATACAAGATCCCAGTGGAAGCTGACTTCCTCTTCGCCTATTCCACGGTTCCAGGCTATTACTCGTGGAGGAGCC
PTEN	0.522812	0.401	0.841309	-5.78779	0.146516	NM_000314.3	TGTGGTCTGCCAGCTAAAGGTGAAGATATATTCCTCCAATTCAGGACCCACACGACGGGAAGACAAGTTCATGTACTTTGAGTTCCCTCAGCCGTTACCT
ARID2	0.52306	0.402	0.839774	-5.78902	0.095525	NM_152641.2	AGCTATTGGTTGGGCAGCAAAATGTTCAGTTGGTCCCAAGTGCAATGCCACCCTCAGGGGGAGTACAAACTGTGCCCATTTCGAACTTACAAATATTGCC
CEBPA	0.525457	0.405	0.834309	-5.79338	0.144707	NM_004364.2	GAGCTGGGAGCCCGGCAACTCTAGTATTTAGGATAACCTTGTGCCTTGGAAATGCAAACTCACCGCTCCAATGCCTACTGAGTAGGGGGAGCAAATCGTG
FANCL	0.525457	0.405	0.834093	-5.79356	0.0860666	NM_001114636.1	TGTATGCGGATACCTGCTTCAGTACCATCAAGTTAAAAGCAGAAGATGCTTCTGGTAGAGAGCATTTAATCACTCTCAAGTTGAAGGCAAAGTATCCTGC
CSF3	0.527216	0.408	0.830485	-5.79642	0.251668	NM_000759.3	CCTGCATTTCTGAGTTTCATTCTCCTGCCTGTAGCAGTGAGAAAAAGCTCCTGTCCTCCCATCCCCTGGACTGGGAGGTAGATAGGTAAATACCAAGTAT
EGF	0.538064	0.417	-0.814492	-5.80899	-0.269453	NM_001963.3	TAATGGAGCGAAGCTTTCATATGCCCTCCTATGGGACACAGACCCTTGAAGGGGGTGTCGAGAAGCCCCATTCTCTCCTATCAGCTAACCCATTATGGCA
CACNA2D3	0.538533	0.418	-0.812654	-5.81041	-0.240539	NM_018398.2	TAAAATCCATTGCTGCTAAGTACTCCGGTTCCCAGCTTCTGCAAAAGAAATACAAAGAGTATGAGAAAGACGTTGCCATAGAAGAAATCGATGGCCTCCA
TTK	0.542766	0.422	0.805721	-5.81577	0.0763628	NM_003318.3	AACCAGAGGTTCCAGAGAGTAACCAGAAACAGTGGCAATCTAAGAGAAAGTCAGAGTGTATTAACCAGAATCCTGCTGCATCTTCAAATCACTGGCAGAT
CCND1	0.548841	0.427	0.796332	-5.82296	0.149664	NM_053056.2	TTGAACACTTCCTCTCCAAAATGCCAGAGGCGGAGGAGAACAAACAGATCATCCGCAAACACGCGCAGACCTTCGTTGCCCTCTGTGCCACAGATGTGAA
FGF6	0.552129	0.431	-0.790168	-5.82763	-0.196787	NM_020996.1	GCGTGGTGAGTCTCTTTGGAGTGAGAAGTGCCCTCTTCGTTGCCATGAACAGTAAAGGAAGATTGTACGCAACGCCCAGCTTCCAAGAAGAATGCAAGTT
COL27A1	0.552129	0.431	0.788707	-5.82873	0.125505	NM_032888.2	GGATCCAAACCTTGGCTGCTCCTCTGACACCATCGAGGTCTCCTGCAACTTCACTCATGGTGGACAGACGTGTCTCAAGCCCATCACGGCCTCCAAGGTC
BRAF	0.552129	0.432	-0.788297	-5.82904	-0.0608537	NM_004333.3	GTACCTGCAAGGTGTGGAGTTACAGTCCGAGACAGTCTAAAGAAAGCACTGATGATGAGAGGTCTAATCCCAGAGTGCTGTGCTGTTTACAGAATTCAGG
WNT16	0.556771	0.436	-0.780876	-5.8346	-0.263095	NM_057168.1	GAAGATAATCTGTTTCCTAAGCAAGAAATAACAGGAAAGATCCCTTATGCCAGGAGGCCTGCCATACTCAGGATAAGATCCTTGAATATGGAACTTAGTT
SOX9	0.560191	0.439	0.775004	-5.83897	0.119142	NM_000346.2	CAGTGGCCAGGCCAACCTTGGCTAAATGGAGCAGCGAAATCAACGAGAAACTGGACTTTTTAAACCCTCTTCAGAGCAAGCGTGGAGGATGATGGAGAAT
BIRC7	0.560191	0.44	0.773891	-5.83979	0.210611	NM_022161.2	GAGAAGGAGGCCCTTGCTTGGCGTGGGGGATGGCTTAACTGTACCTGTTTGGATGCTTCTGAATAGAAATAAAGTGGGTTTTCCCTGGAGGTACCCAGCA
MAPT	0.584482	0.46	-0.739921	-5.86436	-0.216036	NM_016834.3	ATTGGGTCCCTGGACAATATCACCCACGTCCCTGGCGGAGGAAATAAAAAGATTGAAACCCACAAGCTGACCTTCCGCGAGAACGCCAAAGCCAAGACAG
MUTYH	0.584482	0.461	-0.739449	-5.86469	-0.0909919	NM_012222.2	CCAGGCAGCCGGAAGAGGTGGTATTGCAGGCCTCTGTCTCCTCATACCATCTATTCAGAGACGTAGCTGAAGTCACAGCCTTCCGAGGGAGCCTGCTAAG
CASP3	0.584482	0.461	0.738224	-5.86556	0.0738053	NM_032991.2	ACTCCACAGCACCTGGTTATTATTCTTGGCGAAATTCAAAGGATGGCTCCTGGTTCATCCAGTCGCTTTGTGCCATGCTGAAACAGTATGCCGACAAGCT
TCF7L1	0.586426	0.464	0.734461	-5.86821	0.126094	NM_031283.1	TGCAGCTCTGCCATTGTGACATTTCCTGTTACCCAGCCCAAGTTTTCATCGTCTGCTCAATACCGTGGGTTCTTCTTCGTCCTCTGTCCTCTGCCCAGTG
MLF1	0.589539	0.467	0.729181	-5.8719	0.126361	NM_022443.3	TTGATGAGGAGTGGCAAAGTGAGGTTTTGAAGTACAAACCAGGACGACACAATCTAGGAAACACTAGAATGAGAAGTGTTGGCCATGAGAATCCTGGCTC
NASP	0.590611	0.469	0.726556	-5.87373	0.0959397	NM_172164.1	TTTGGCTGTGAGCCAGGCCTAGGATGGTTCTTGTCCTATATCCACCTAGTCTTCACCTGGGGCTATAATTCTGTCCTGGAAAAAGAACTCTGAAAACCTG
C19orf40	0.594889	0.473	0.719777	-5.87841	0.0964711	NM_152266.3	GGAATTGTAGTCGTTGAAAAAACCCGGATGAGTGAACAATACTTCCCAGCCCTACAGAAGTTTACTGTGCTGGACCTTGGAATGGTGCTGCTTCCAGTGG
RFC3	0.596773	0.475	0.716104	-5.88093	0.0775296	NM_002915.3	CTGGCTCATAGACTTGCAGAGAAGTCTTGTAGAAATCTCAGAAAAGCCCTGCTTATGTGTGAAGCCTGCAGAGTGCAACAATATCCTTTTACTGCAGATC
BAMBI	0.597283	0.476	-0.714209	-5.88223	-0.141273	NM_012342.2	TCTTCCAAAGAGTTGTGGTTCCGGGCAGCGGTCATTGCCGTGCCCATTGCTGGAGGGCTGATTTTAGTGTTGCTTATTATGTTGGCCCTGAGGATGCTTC
DLL3	0.602219	0.481	-0.706111	-5.88773	-0.235881	NM_203486.2	CTGGAGTCAGAGCGTGGATTTTTGTATTTGCTCGGTGGTGCCCAGTCTCTGCCCCAGAGGCTTTGGAGTTCAATCTTGAAGGGGTGTCTGGGGGAACTTT
PPP3R1	0.602219	0.482	0.705363	-5.88823	0.115471	NM_000945.3	GCCATCGCTGTTCCTTCAACTGAGTGCTGCACATCATGGGCTCTGTCTGTGAGAGAAAAATCCCGGTGCTTGGTGTCCTTGCATGACATGGAGTTTTGCA
NTRK1	0.602904	0.483	0.703242	-5.88966	0.220938	NM_001012331.1	GACGGAGAAACAAGTTTGGGATCAACCGCCCGGCTGTGCTGGCTCCAGAGGATGGGCTGGCCATGTCCCTGCATTTCATGACATTGGGTGGCAGCTCCCT
ATR	0.605221	0.486	0.699019	-5.89249	0.0741856	NM_001184.2	AAGACTTGGTTTACCTCCATAGAAGAAATGTGATGGGTCATGCTGTGGAATGGCCAGTGGTCATGAGCCGATTTTTAAGTCAATTAGATGAACACATGGG
THEM4	0.605742	0.487	-0.697111	-5.89377	-0.0636907	NM_053055.4	GAAGCTTTGATGATGGCCTGGGCTTTGAATACGTGATGTTCTACAATGACATTGAGAAAAGGATGGTTTGCTTATTTCAAGGAGGCCCTTACCTGGAAGG
IKBKG	0.606208	0.488	0.695272	-5.89499	0.0915972	NM_003639.2	TTCTGCGGGAGCGCTGCGAGGAGCTTCTGCATTTCCAAGCCAGCCAGAGGGAGGAGAAGGAGTTCCTCATGTGCAAGTTCCAGGAGGCCAGGAAACTGGT
TBL1XR1	0.617983	0.498	0.678937	-5.90572	0.0773532	NM_024665.4	GGGCAAGATGTTCCAAGCAACAAGGATGTCACATCTCTAGATTGGAATAGTGAAGGTACACTTCTAGCAACTGGTTCCTATGATGGGTTTGCCAGAATAT
BRCA2	0.61959	0.5	-0.67564	-5.90786	-0.0727597	NM_000059.3	GGGGACAGATTTGTGACCGGCGCGGTTTTTGTCAGCTTACTCCGGCCAAAAAAGAACTGCACCTCTGGAGCGGACTTATTTACCAAGCATTGGAGGAATA
CDH1	0.621936	0.503	-0.671115	-5.91077	-0.11891	NM_004360.2	CGATAATCCTCCGATCTTCAATCCCACCACGTACAAGGGTCAGGTGCCTGAGAACGAGGCTAACGTCGTAATCACCACACTGAAAGTGACTGATGCTGAT
CDC25A	0.621936	0.504	0.670154	-5.91139	0.0686479	NM_001789.2	TCAGAAGCTGTTGGGATGTAGTCCAGCTCTGAAGAGGAGCCATTCTGATTCTCTTGACCATGACATCTTTCAGCTCATCGACCCAGATGAGAACAAGGAA
SFRP1	0.623721	0.506	-0.666633	-5.91364	-0.177456	NM_003012.3	CAGAGTCCTTAGTGGAGGGGTTTACCTGGAACATTAGTAGTTACCACAGAATACGGAAGAGCAGGTGACTGTGCTGTGCAGCTCTCTAAATGGGAATTCT
PPP2R1A	0.626556	0.509	0.661777	-5.91673	0.0817429	NM_014225.3	AACTTAACTCCTTGTGCATGGCCTGGCTTGTGGATCATGTATATGCCATCCGCGAGGCAGCCACCAGCAACCTGAAGAAGCTAGTGGAAAAGTTTGGGAA
IL20RB	0.62724	0.51	0.659658	-5.91806	0.107883	NM_144717.2	GGGAAACTGGTGACACTCTACAGTCTGACTGATTCAGTGTTTCTGGAGAGCAGGACATAAATGTATGATGAGAATGATCAAGGACTCTACACACTGGGTG
TP53	0.634904	0.517	0.648691	-5.92493	0.112471	NM_000546.2	GGGGAGCAGGGCTCACTCCAGCCACCTGAAGTCCAAAAAGGGTCAGTCTACCTCCCGCCATAAAAAACTCATGTTCAAGACAGAAGGGCCTGACTCAGAC
XRCC4	0.644558	0.527	-0.634398	-5.9337	-0.0575187	NM_003401.3	TGCAATCTGTTCTGAAATGACTGCTGACCGAGATCCAGTCTATGATGAGAGTACTGATGAGGAAAGTGAAAACCAAACTGATCTCTCTGGGTTGGCTTCA
KDM5C	0.644558	0.528	0.633108	-5.93448	0.079694	NM_004187.2	CCAAGAGACTGCAGCCTGATCCGGAACCCACAGAGGAAGACATTGAGAAGAATCCAGAGCTGAAAAAGCTACAGATCTATGGGGCAGGCCCCAAGATGAT
EFNA3	0.644558	0.528	-0.632744	-5.9347	-0.109253	NM_004952.4	GCTCACCCTATGTGGTCCCACCTATCCTCCTGGGCCTTTTTCAAGTGCTTTGGCTGTGACTTTCATACTCTGCTCTTAGTCTAAAAAAAATAAACTGGAG
IL19	0.645453	0.529	-0.630357	-5.93614	-0.167346	NM_013371.3	CCACAGACATGCACCATATAGAAGAGAGTTTCCAAGAAATCAAAAGAGCCATCCAAGCTAAGGACACCTTCCCAAATGTCACTATCCTGTCCACATTGGA
PTPRR	0.654955	0.538	-0.617187	-5.944	-0.166857	NM_001207015.1	AAACCAGTGAGCAGTATGAATTTGTGCACCATGCTCTGTGCCTGTATGAGAGCAGACTTTCAGCAGAGACTGTCCAGTGAGTCATTGAAGACTTGTCAGA
FGF18	0.655254	0.539	-0.614937	-5.94533	-0.14623	NM_003862.1	AATTCTACCTGTGCATGAACCGCAAAGGCAAGCTCGTGGGGAAGCCCGATGGCACCAGCAAGGAGTGTGTGTTCATCGAGAAGGTTCTGGAGAACAACTA
AKT2	0.655254	0.54	0.614275	-5.94572	0.0530539	NM_001626.2	CGTGGTCCAGAAGAAGCTCCTGCCACCCTTCAAACCTCAGGTCACGTCCGAGGTCGACACAAGGTACTTCGATGATGAATTTACCGCCCAGTCCATCACA
ZNF384	0.66567	0.549	0.600026	-5.954	0.0482509	NM_133476.3	CGGCAGGAGGAAGAGAGAGAGAGGGTAGAATGGAAGAATCTCACTTCAATTCTAACCCGTACTTCTGGCCTTCTATCCCCACAGTCTCAGGTCAGATCGA
WNT10A	0.666683	0.551	0.597347	-5.95553	0.153842	NM_025216.2	GGTGGCAATGCAAGGCACTGAGGCCACAGATGTGAGTAAGCGAGACACAACACTTGTCCTCTTGGAGGTTACATTCTTGCTGGGGGGAGGCATGGGCAAT
CBLC	0.666683	0.552	0.596214	-5.95618	0.0882843	NM_012116.3	CCATTGACCTCACCTGCAGCGGGCACGTGTCCATCTTCGAGTTCGACGTCTTCACCAGGCTCTTTCAGCCATGGCCAACACTCCTCAAGAACTGGCAGCT
SMC1A	0.673007	0.558	-0.587093	-5.96135	-0.0659505	NM_006306.2	TCAAGAGGATCATTCAGAGCCGAGAGAGGGAAATGAAAGACTTGAAGGAGAAGATGAACCAGGTAGAGGATGAGGTGTTTGAAGAGTTTTGTCGGGAGAT
ZBTB32	0.674356	0.56	0.584142	-5.963	0.144439	NM_014383.1	AGGCCGTCTCGGCCCTCGACCTCTCCCTGTTGTCCTTCTTCCTCCACCACCTGACGGGGTGTCGGTAGCGTCTTAGCCAAGAGTCCAATTAAAGAACGAA
WEE1	0.680598	0.566	0.575149	-5.96799	0.0705606	NM_003390.3	TATGCCATTAAGCGATCAAAAAAGCCATTGGCGGGCTCTGTTGATGAGCAGAACGCTTTGAGAGAAGTATATGCTCATGCAGTGCTTGGACAGCATTCTC
DTX1	0.68318	0.569	0.570681	-5.97044	0.139732	NM_004416.2	TCTTCATCTCTCTGGACTCTGATCTCCTTCTCCCTTCCCATCTCCAGGCCTTCTGTCTGTCCCAGATAAAGGCGCTGTTCTCCCATCCTCCCTACCCCAT
EIF4EBP1	0.684126	0.571	0.568226	-5.97178	0.0810833	NM_004095.3	CTGCGCAATAGCCCAGAAGATAAGCGGGCGGGCGGTGAAGAGTCACAGTTTGAGATGGACATTTAAAGCACCAGCCATCGTGTGGAGCACTACCAAGGGG
NTRK2	0.690532	0.577	-0.55906	-5.97672	-0.186532	NM_001007097.1	TCACATGAACAATGGGGACTACACTCTAATAGCCAAGAATGAGTATGGGAAGGATGAGAAACAGATTTCTGCTCACTTCATGGGCTGGCCTGGAATTGAC
FANCB	0.690588	0.578	0.556844	-5.97791	0.072584	NM_152633.2	CTGCCATAGCTAAACATGAAAGCAATTTTATGCAGAGGTGTGAAGTGAGCAAAGGAAAGAGTAGTGTCGTCGCGGCTGCTTTATCAGACAGAAGGGAAAA
EPHA2	0.690588	0.579	0.555441	-5.97865	0.0802927	NM_004431.2	GAGCCGAGTGTGGAAGTACGAGGTCACTTACCGCAAGAAGGGAGACTCCAACAGCTACAATGTGCGCCGCACCGAGGGTTTCTCCGTGACCCTGGACGAC
ZIC2	0.690588	0.58	0.555114	-5.97883	0.193491	NM_007129.2	AAAAATAAAAACCCACAAAAATGTTGAACCAAACCTCCCTGCTAATCTCCATGCCCACGTTCTTTCCCACCCTGTTCCCAGTCTTCTGACAAACTGTGTA
DTX4	0.691239	0.581	0.553022	-5.97994	0.0918824	NM_015177.1	GCATCTACTACCTTGACACAGAGTGTTTTCCCACTAGAAGCTCTGCTCTGCTCTCCTGGCCCAAGTAGGGGATTCCATGCCTTCCCTTTCATGGTCTTAG
CCND3	0.691573	0.582	0.551321	-5.98084	0.0774099	NM_001760.2	GGCCAGCCATGTCTGCATTTCGGTGGCTAGTCAAGCTCCTCCTCCCTGCATCTGACCAGCAGCGCCTTTCCCAACTCTAGCTGGGGGTGGGCCAGGCTGA
KLF4	0.703867	0.593	0.534945	-5.98935	0.0965084	NM_004235.4	CGAGCATTTTCCAGGTCGGACCACCTCGCCTTACACATGAAGAGGCATTTTTAAATCCCAGACAGTGGATATGACCCACACTGCCAGAAGAGAATTCAGT
JAG2	0.706711	0.597	0.530169	-5.99179	0.0847132	NM_145159.1	ATTTTTGTAAAGTTTCCGTGCGTGGCACTCGCTGTATGAAAGGAGAGAGCAAAGGGTGTCTGCGTCGTCACCAAATCGTAGCGTTTGTTACCAGAGGTTG
PRKDC	0.710941	0.601	-0.523705	-5.99505	-0.0946085	NM_006904.6	GCAAGTTAGTGAAACAGCTGTCTCCGTAAATGGAGGAAATGTGGGGAAGCCTTGGAATGCCCTTCTGGTTCTGGCACATTGGAAAGCACACTCAGAAGGC
PLA2G5	0.717699	0.608	-0.514175	-5.99978	-0.181282	NM_000929.2	GGTCAGGGAAAGATAACTGGTGATTATGCCAGCTTCAGCTTCCAGGCCAGAGAGGGTGGCATTCAAATCCCAGTGCTGGCTTCTTCAGCTGTGTGGTCTT
POLR2J	0.719823	0.611	-0.510283	-6.00169	-0.0554933	NM_006234.4	GACCTGGATGTGGACTTGAGCAGCGGTGACTTCGCAAGCAAATGGATTGTCAGGCTTGATGCAGGCAGATGACCTGTTTCAGGGGCGTCCGGCTGGCAGG
ARID1B	0.720417	0.613	0.506998	-6.00329	0.0613711	NM_020732.3	TGCTACATTAGTTAGGTACGTTGGGGATCGCAAAAACCCAGTCTGTCGAGAAATGTCCATGGCGCTTTTATCGAACCTTGCCCAAGGGGACGCACTAGCA
LIG4	0.720417	0.613	0.506936	-6.00332	0.0485528	NM_002312.3	CTAACGAGCAGACTCCTGAAGAAATGGCTTCTCTGATTGCTGATTTAGAATATCGGTATTCCTGGGATTGCTCTCCTCTCAGTATGTTTCGACGCCACAC
FZD2	0.721396	0.615	0.504433	-6.00454	0.13784	NM_001466.2	GGAGGAGACGCGTTTCGCGCGCCTCTGGATCCTCACCTGGTCGGTGCTGTGCTGCGCTTCCACCTTCTTCACTGTCACCACGTACTTGGTAGACATGCAG
NPM2	0.725713	0.619	0.497865	-6.00769	0.133156	NM_182795.1	CCCAGAAGCAGGCGAGCGTGGCTAAGAAAAAAAAGCTGGAAAAAGAAGAAGAGGAAATAAGAGCCAGCGTTAGAGACAAGAGCCCTGTGAAAAAGGCCAA
FGF12	0.725713	0.621	-0.495303	-6.00891	-0.124039	NM_004113.4	GAGAACCATCGCTACATGAAATTGGAGAAAAACAAGGGCGTTCAAGGAAAAGTTCTGGAACACCAACCATGAATGGAGGCAAAGTTGTGAATCAAGATTC
IL23A	0.725713	0.621	0.495246	-6.00893	0.125134	NM_016584.2	CAGGGACAACAGTCAGTTCTGCTTGCAAAGGATCCACCAGGGTCTGATTTTTTATGAGAAGCTGCTAGGATCGGATATTTTCACAGGGGAGCCTTCTCTG
COL2A1	0.727938	0.624	-0.491226	-6.01083	-0.0936323	NM_001844.4	GACCTGATGTCCATTCATCCCACCCTCTCACAGTTCGGACTTTTCTCCCCTCTCTTTCTAAGAGACCTGAACTGGGCAGACTGCAAAATAAAATCTCGGT
BMP5	0.730244	0.627	0.4867	-6.01295	0.0966482	NM_021073.2	GGTCTTGTGGGAAGACAGGGACCTCAGTCAAAACAACCATTCATGGTGGCCTTCTTCAAGGCGAGTGAGGTACTTCTTCGATCCGTGAGAGCAGCCAACA
PRKAR1B	0.730244	0.629	0.484673	-6.01389	0.0698727	NM_001164759.1	CGTGTGCTGGGGCCCTGCTCTGAGATCCTCAAGAGGAACATTCAGCGTTACAACAGCTTCATCTCCCTCACCGTCTGAGCACAGCTCCCGCCCTGCAGCC
JUN	0.730244	0.629	-0.484477	-6.01399	-0.0815435	NM_002228.3	ACACAGCCAGCCAGCCAGGTCGGCAGTATAGTCCGAACTGCAAATCTTATTTTCTTTTCACCTTCTCTCTAACTGCCCAGAGCTAGCGCCTGTGGCTCCC
SMC3	0.731846	0.631	0.481212	-6.0155	0.0456121	NM_005445.3	TGTGACCCGGCTCCATTTTACTTGTTTGATGAAATTGACCAGGCTCTGGATGCTCAGCACAGAAAGGCTGTGTCAGATATGATTATGGAACTTGCTGTAC
RPA3	0.732584	0.633	-0.478998	-6.01651	-0.135912	NM_002947.3	CCTTCTCCACCCCTTTCAGAGACAGCGCGATTGCGATTTAGGTTTCCGCGCATTTAATTGGCGAAGCTGGAGCGCTAGTCTTCGCTGATTGGTGCCGAGA
CCNA2	0.736021	0.637	0.473502	-6.01902	0.0667593	NM_001237.2	CGGGACAAAGCTGGCCTGAATCATTAATACGAAAGACTGGATATACCCTGGAAAGTCTTAAGCCTTGTCTCATGGACCTTCACCAGACCTACCTCAAAGC
SIX1	0.749502	0.65	0.455031	-6.02723	0.136532	NM_005982.3	ACTGAGTGCGCCGGCCGTTCCGTGTCCAGAACCTCCCCTACTCCTCCGCCTTCTCTTCCTTGGCCGCCCACCGCCAAGTTCCGACTCCGGTTTTCGCCTT
AXIN1	0.749502	0.65	-0.454519	-6.02746	-0.0549116	NM_181050.1	TTAGGGTGCAGCGCTCATTGTTCCTTGACGCAGAGTCCCAAAATGAATATCCAAGAGCAGGGTTTCCCCTTGGACCTCGGAGCAAGTTTCACCGAAGATG
FGF13	0.750136	0.652	-0.452422	-6.02837	-0.0958644	NM_033642.1	GCTGAACGGAGGCAAATCCATGAGCCACAATGAATCAACGTAGCCAGTGAGGGCAAAAGAAGGGCTCTGTAACAGAACCTTACCTCCAGGTGCTGTTGAA
CREB3L1	0.760109	0.661	0.43906	-6.03407	0.0880639	NM_052854.1	CAACAATGCGCACTTTCCTGAGCACCTGGACCACTTTACGGAGAACATGGAGGACTTCTCCAATGACCTGTTCAGCAGCTTCTTTGATGACCCTGTGCTG
SKP1	0.76176	0.664	0.435731	-6.03547	0.0851745	NM_170679.2	CCCAGGTACGCAAAGAGAACCAGTGGTGTGAAGAGAAGTGAAATGTTGTGCCTGACACTGTAACACTGTAAGGATTGTTCCAAATACTAGTTGCACTGCT
IL1A	0.763398	0.666	0.4318	-6.0371	0.128233	NM_000575.3	ACTCCATGAAGGCTGCATGGATCAATCTGTGTCTCTGAGTATCTCTGAAACCTCTAAAACATCCAAGCTTACCTTCAAGGAGAGCATGGTGGTAGTAGCA
CDKN2A	0.763398	0.667	-0.431076	-6.0374	-0.105736	NM_000077.3	AAGCGCACATTCATGTGGGCATTTCTTGCGAGCCTCGCAGCCTCCGGAAGCTGTCGACTTCATGACAAGCATTTTGTGAACTAGGGAAGCTCAGGGGGGT
FZD7	0.766507	0.671	0.425991	-6.03949	0.0676346	NM_003507.1	CCCTCTACTGAGAAGTGACCTGGAAGTGAGAAGTTCTTTGCAGATTTGGGGCGAGGGGTGATTTGGAAAAGAAGACCTGGGTGGAAAGCGGTTTGGATGA
MAPK8IP2	0.770166	0.675	0.420244	-6.04182	0.112471	NM_012324.2	CCGAGTCCTTTGGCCTTTTCTCCTGTCTGGTCAACGGCGAGGAGCGAGAGCAGACTCACCGGGCTGTGTTCAGGTTCATCCCGCGGCATCCAGACGAGCT
DKK2	0.772467	0.678	0.41613	-6.04347	0.124048	NM_014421.2	GTACTCGGCACAGAGATCGAAACCACGGTCATTACTCAAACCATGACTTGGGATGGCAGAATCTAGGAAGACCACACACTAAGATGTCACATATAAAAGG
GNG7	0.780078	0.686	0.405643	-6.0476	0.100557	NM_052847.1	TGTCCACGGAACCGCTGCCCATCTAACCTTCGTAAAGACCTGTCTCCTGTTTCCAGCCGCCGCCTGTGGTTCTAGCAGGTTCTATGCCATCTGCATTGGG
HDAC5	0.780438	0.687	-0.403855	-6.04829	-0.0490673	NM_005474.4	AGTGGTGATGCCCATTGCCCACGAGTTCTCACCTGATGTGGTCCTAGTCTCCGCCGGGTTTGATGCTGTTGAAGGACATCTGTCTCCTCTGGGTGGCTAC
FGF10	0.785418	0.692	-0.396528	-6.0511	-0.0964689	NM_004465.1	TGGTGTCTTCCGTCCCTGTCACCTGCCAAGCCCTTGGTCAGGACATGGTGTCACCAGAGGCCACCAACTCTTCTTCCTCCTCCTTCTCCTCTCCTTCCAG
NGFR	0.787223	0.695	-0.392171	-6.05275	-0.099326	NM_002507.1	CAGAAGGTTGCGATGAAGAAAAGCGGGCCAGTGTGGGAATGCGGCAAGAAGGAATTGACTTCGACTGTGACCTGTGGGGATTTCTCCCAGCTCTAGACAA
TNFAIP3	0.787223	0.696	0.391643	-6.05295	0.0695239	NM_006290.2	CAAAGCCCTCATCGACAGAAACATCCAGGCCACCCTGGAAAGCCAGAAGAAACTCAACTGGTGTCGAGAAGTCCGGAAGCTTGTGGCGCTGAAAACGAAC
TCF3	0.80008	0.708	0.374903	-6.05909	0.0481553	NM_003200.2	ATACGTGTCAACACAGCTGGCTGGATGATTGGGACTTTAAAACGACCCTCTTTCAGGTGGATTCAGAGACCTGTCCTGTATATAACAGCACTGTAGCAAT
FANCE	0.809095	0.717	-0.362789	-6.06338	-0.0475191	NM_021922.2	CCAGAAGCCTCTTTCTTGGACGGATCCTCTCCTTGACTTCCTCAGCCTCCCGCCTGCTTACAACTGCCCTGACCTCCTTCTGTGCCAAATATACATACCC
PRKCG	0.809514	0.719	-0.360016	-6.06434	-0.103088	NM_002739.3	TCATCTGGGGTATCGGAAAGCAGGGCCTGCAATGTCAAGTCTGCAGCTTTGTGGTTCATCGACGATGCCACGAATTTGTGACCTTCGAGTGTCCAGGCGC
CDKN1C	0.809514	0.72	0.359524	-6.06451	0.0665982	NM_000076.2	TGTCCAGGCGTGGACCGCTCTGCCACGCACTAGCTCGGTTATTGGTTATGCCAAAGGCACTCTCCATCTCCCACATCTGGTTATTGACAAGTGTAACTTT
PPP3CC	0.810195	0.721	-0.357329	-6.06526	-0.0399106	NM_005605.3	AGCAGAAGGAAGCACTACAGTTCGTAAGGAGATCATCAGGAATAAGATCAGAGCCATTGGGAAGATGGCACGGGTCTTTTCAATTCTTCGGCAAGAAAGT
ETS2	0.811155	0.723	0.354801	-6.06612	0.0588489	NM_005239.4	CAACCATGTCTTTCAAGGATTACATCCAAGAGAGGAGTGACCCAGTGGAGCAAGGCAAACCAGTTATACCTGCAGCTGTGCTGGCCGGCTTCACAGGAAG
ACVR2A	0.823633	0.736	-0.338332	-6.07159	-0.0371612	NM_001616.3	ACATGGCTCCAGAGGTATTAGAGGGTGCTATAAACTTCCAAAGGGATGCATTTTTGAGGATAGATATGTATGCCATGGGATTAGTCCTATGGGAACTGGC
COL4A5	0.823633	0.736	0.337167	-6.07197	0.0807426	NM_033381.1	ACTGCTGCCGTCAATGGTGCTACTATATATGATCAAGATAACATGCTGACTAGTAACCATGAAGATTCAGATGTACCTCAGCAATGCGCCAGAGCAAAGT
COMP	0.830723	0.744	0.32735	-6.0751	0.113649	NM_000095.2	TGGCTGTGGGTTACACTGCCTTCAATGGCGTGGACTTCGAGGGCACGTTCCATGTGAACACGGTCACGGATGACGACTATGCGGGCTTCATCTTTGGCTA
GHR	0.840418	0.754	-0.314457	-6.07906	-0.0838549	NM_000163.2	TTCATATAGTACAGTCCCCACAGGGCCTCATACTCAATGCGACTGCCTTGCCCTTGCCTGACAAAGAGTTTCTCTCATCATGTGGCTATGTGAGCACAGA
HSPA1A	0.844681	0.758	-0.307998	-6.08099	-0.0793586	NM_005345.5	GCTTCCCAGAGCGAACCTGTGCGGCTGCAGGCACCGGCGCGTCGAGTTTCCGGCGTCCGGAAGGACCGAGCTCTTCTCGCGGATCCAGTGTTCCGTTTCC
MGMT	0.848415	0.763	-0.302164	-6.0827	-0.042715	NM_002412.3	TATTTCCACCAGCCCGAGGCTATCGAAGAGTTCCCCGTGCCGGCTCTTCACCATCCCGTTTTCCAGCAAGAGTCGTTCACCAGACAGGTGTTATGGAAGC
E2F5	0.850089	0.766	-0.298762	-6.08368	-0.0340745	NM_001951.3	AATTGAAGATCTAGAACTGAAGGAAAGAGAACTTGATCAGCAGAAGTTGTGGCTACAGCAAAGCATCAAAAATGTGATGGACGATTCCATTAATAATAGA
AR	0.856101	0.772	-0.290231	-6.08609	-0.0697684	NM_001011645.1	GCCATGGGCTGGCGATCCTTCACCAATGTCAACTCCAGGATGCTCTACTTCGCCCCTGATCTGGTTTTCAATGAGTACCGCATGCACAAGTCCCGGATGT
GSK3B	0.856964	0.774	-0.287781	-6.08676	-0.0288131	NM_002093.2	ACTGATTATACCTCTAGTATAGATGTATGGTCTGCTGGCTGTGTGTTGGCTGAGCTGTTACTAGGACAACCAATATTTCCAGGGGATAGTGGTGTGGATC
TSLP	0.857648	0.776	0.285541	-6.08738	0.0651323	NM_033035.4	GACTGGCTTCATGGCAGTAATTCTCGGCTGTAGTTGCATAAGCATTGCTCAAGAGGAAAATCCAAAAGTGCAGCAGGAGAACTCTTTTCCCTGAAAAAGG
B2M	0.867552	0.786	0.272405	-6.09089	0.0615644	NM_004048.2	CGGGCATTCCTGAAGCTGACAGCATTCGGGCCGAGATGTCTCGCTCCGTGGCCTTAGCTGTGCTCGCGCTACTCTCTCTTTCTGGCCTGGAGGCTATCCA
ASXL1	0.873613	0.792	0.263811	-6.0931	0.0343667	NM_001164603.1	CCGAGGCCGCGCGCCTGGTATTAGAAAACTACTCGGATGCTCCAATGACACCAAAACAGATTCTGCAGGTCATAGAGGCAGAAGGACTAAAGGAAATGAG
DLL4	0.881355	0.801	0.252893	-6.09581	0.0277984	NM_019074.2	AATGACCACTTCGGCCACTATGTGTGCCAGCCAGATGGCAACTTGTCCTGCCTGCCCGGTTGGACTGGGGAATATTGCCAACAGCCTATCTGTCTTTCGG
RELN	0.881355	0.802	0.251779	-6.09608	0.0652827	NM_005045.2	GGCAACCCCACCTACTACGTTCCGGGACAAGAATACCATGTGACAATTTCAACAAGCACCTTTTTTGACGGCTTGCTGGTGACAGGACTATACACATCTA
LAMA5	0.884383	0.805	0.246751	-6.09728	0.0531026	NM_005560.3	GCCATGAATTTCTCCTACTCGCCGCTGCTACGTGAGTTCACCAAGGCCACCAACGTCCGCCTGCGCTTCCTGCGTACCAACACGCTGCTGGGCCATCTCA
EFNA1	0.888347	0.81	-0.240617	-6.09871	-0.0326151	NM_004428.2	TGCTGCCCCACGCCTCTTCCCACTTGCCTGGACTGTGCTGCTCCTTCCACTTCTGCTGCTGCAAACCCCGTGAAGGTGTATGCCACACCTGGCCTTAAAG
CDK2	0.894564	0.818	0.230215	-6.10106	0.0256278	NM_001798.2	TCGCTGGCGCTTCATGGAGAACTTCCAAAAGGTGGAAAAGATCGGAGAGGGCACGTACGGAGTTGTGTACAAAGCCAGAAACAAGTTGACGGGAGAGGTG
NF2	0.894564	0.82	0.22788	-6.10157	0.0246168	NM_181828.2	ATCGCTTCCCGCATGAGCTTCAGCTCTCTCAAGAGGAAGCAACCCAAGACGTTCACCGTGAGGATCGTCACCATGGACGCCGAGATGGAGTTCAATTGCG
CTNNB1	0.894564	0.82	0.227451	-6.10167	0.0368411	NM_001904.3	GCCACAAGATTACAAGAAACGGCTTTCAGTTGAGCTGACCAGCTCTCTCTTCAGAACAGAGCCAATGGCTTGGAATGAGACTGCTGATCTTGGACTTGAT
RNF43	0.894564	0.82	-0.227412	-6.10168	-0.0341825	NM_017763.4	GGCTGAAAATATCCTCTTCTCTGCCCAATCAGGAATGCTACCTGTTTTTGGGAATAAACTTTAGAGAAAGGAAGGGCCAAAACTACGACTTGGCTTTCTG
PLCB4	0.896588	0.824	-0.223362	-6.10255	-0.0413705	NM_000933.3	TATTCGGTCGGGAGCCATACCAAAGGATCCCAAAATCTTGGCTGCTCTTGAAGCTGTTGGAAAATCAGAAAATGATCTGGAAGGGCGGATAGTTTGTGTC
NOTCH1	0.896588	0.825	0.222077	-6.10283	0.023779	NM_017617.3	CTGCCAGGCTTCACCGGCCAGAACTGTGAGGAAAATATCGACGATTGTCCAGGAAACAACTGCAAGAACGGGGGTGCCTGTGTGGACGGCGTGAACACCT
IL12B	0.897377	0.826	-0.21967	-6.10334	-0.0647827	NM_002187.2	GCAAGGCTGCAAGTACATCAGTTTTATGACAATCAGGAAGAATGCAGTGTTCTGATACCAGTGCCATCATACACTTGTGATGGATGGGAACGCAAGAGAT
MAPK3	0.899938	0.83	-0.215163	-6.10427	-0.0263656	NM_001040056.1	AACGTGCTCCACCGAGATCTAAAGCCCTCCAACCTGCTCATCAACACCACCTGCGACCTTAAGATTTGTGATTTCGGCCTGGCCCGGATTGCCGATCCTG
CDK6	0.907396	0.838	-0.20485	-6.10635	-0.0301605	NM_001259.5	GGGAAAGAAAAGTGCAATGATTCTGGACTGAGACGCGCTTGGGCAGAGGCTATGTAATCGTGTCTGTGTTGAGGACTTCGCTTCGAGGAGGGAAGAGGAG
CDKN1A	0.909552	0.841	0.200812	-6.10714	0.0249708	NM_000389.2	CATGTGTCCTGGTTCCCGTTTCTCCACCTAGACTGTAAACCTCTCGAGGGCAGGGACCACACCCTGTACTGTTCTGTGTCTTTCACAGCTCCTCCCACAA
PROM1	0.91037	0.843	0.198356	-6.10761	0.0516126	NM_006017.1	AGCCTGCGGTCATCTCTCAATGACCCTCTGTGCTTGGTGCATCCATCAAGTGAAACCTGCAACAGCATCAGATTGTCTCTAAGCCAGCTGAATAGCAACC
IL12RB2	0.913119	0.848	0.19176	-6.10884	0.0444379	NM_001559.2	CCTCCGTGGGACATTAGAATCAAATTTCAAAAGGCTTCTGTGAGCAGATGTACCCTTTATTGGAGAGATGAGGGACTGGTACTGCTTAATCGACTCAGAT
BAD	0.913119	0.849	-0.19112	-6.10896	-0.0194408	NM_004322.3	CAGCACAGCGCTATGGCCGCGAGCTCCGGAGGATGAGTGACGAGTTTGTGGACTCCTTTAAGAAGGGACTTCCTCGCCCGAAGAGCGCGGGCACAGCAAC
RELA	0.913119	0.85	-0.189393	-6.10927	-0.0185657	NM_021975.3	GAAGCATTAACTTCTCTGGAAAGGGGGGAGCTGGGGAAACTCAAACTTTTCCCCTGTCCTGATGGTCAGCTCCCTTCTCTGTAGGGAACTCTGGGGTCCC
HIST1H3G	0.913119	0.851	0.187637	-6.10959	0.0368948	NM_003534.2	CGAGTGACTATCATGCCCAAGGACATTCAGCTCGCTCGCCGCATTCGTGGGGAGAGAGCGTAGAGGTTTCCGGGCAGTAATTCTATCCAACTTAAAAAGG
IL11RA	0.913119	0.852	-0.187002	-6.10971	-0.0283911	NM_147162.1	TCCAGCCCGCCCTGTTGTCTCCTGCCAAGCAGCCGACTATGAGAACTTCTCTTGCACTTGGAGTCCCAGCCAGATCAGCGGTTTACCCACCCGCTACCTC
NFKBIZ	0.913119	0.853	0.186164	-6.10986	0.0273958	NM_001005474.1	ATTTGGTTCCCGATGGCCCTGTGGGAGAACAGATCCGACGTATCCTGAAGGGAAAGTCCATTCAGCAGAGAGCTCCACCGTATTAGCTCCATTAGCTTGG
BMPR1B	0.918003	0.859	-0.178284	-6.11123	-0.035906	NM_001203.1	GTTTCACGATGATAGAAGAGGATGACTCTGGGTTGCCTGTGGTCACTTCTGGTTGCCTAGGACTAGAAGGCTCAGATTTTCAGTGTCGGGACACTCCCAT
AKT1	0.918003	0.859	0.177354	-6.11139	0.0225238	NM_005163.2	TTCTTTGCCGGTATCGTGTGGCAGCACGTGTACGAGAAGAAGCTCAGCCCACCCTTCAAGCCCCAGGTCACGTCGGAGACTGACACCAGGTATTTTGATG
WNT7B	0.92327	0.866	0.169569	-6.11269	0.0566517	NM_058238.1	GACACAGAAAAGCTACGCCGGCTGGCCTCTCCAGACCAGTTCCCAGGCTGGGTCTGCCGCTGGGCCCTGGGGCGGTGGGGACAGATGTTGACACAAATTA
FGF1	0.9295	0.873	-0.160627	-6.1141	-0.0375444	NM_033137.1	AAATGAGGAATGTTTGTTCCTGGAAAGGCTGGAGGAGAACCATTACAACACCTATATATCCAAGAAGCATGCAGAGAAGAATTGGTTTGTTGGCCTCAAG
FANCC	0.932572	0.877	0.154831	-6.11498	0.0130962	NM_000136.2	CAGAAGCTTTCTGTATGGGATCAGGCTTCCACTTTGGAAACCCAGCAAGACACCTGTCTTCACGTGGCTCAGTTCCAGGAGTTCCTAAGGAAGATGTATG
CREB3L4	0.932572	0.878	-0.153938	-6.11511	-0.0263796	NM_130898.2	CTTCCTTATGGCTTTGCTTCCCACTGGGATTCCTACTTAGGTGTCTGCCCTCAGGGGTCCAAATCACTTCAGGACACCCCAAGAGATGTCCTTTAGTCTC
SOX17	0.935099	0.881	0.149402	-6.11577	0.0376239	NM_022454.3	AGCCACGGGGCCATTTCCTCGGTGGTGTCCGACGCCAGCTCCGCGGTATATTACTGCAACTATCCTGACGTGTGACAGGTCCCTGATCCGCCCCAGCCTG
IL23R	0.9374	0.885	-0.145133	-6.11637	-0.0256827	NM_144701.2	AACTGCAAATTCACCTGGATGATATAGTGATACCTTCTGCAGCCGTCATTTCCAGGGCTGAGACTATAAATGCTACAGTGCCCAAGACCATAATTTATTG
RPS27A	0.939443	0.888	-0.140776	-6.11697	-0.0289571	NM_002954.5	GAATGGCAAAATTAGTCGCCTTCGTCGAGAGTGCCCTTCTGATGAATGTGGTGCTGGGGTGTTTATGGCAAGTCACTTTGACAGACATTATTGTGGCAAA
PIK3R2	0.939443	0.889	-0.139648	-6.11712	-0.0159739	NM_005027.2	CCAGCCTGGGCACCCTGATTTTTAAGCCATAGACCTGGGGTCAGGGCAGGAAGGAACTTCACTCTGCTGCTTCCGAGAACCTCGGCCGTGACATTCGGGG
CALML3	0.943613	0.895	0.132058	-6.11811	0.0443408	NM_005185.2	CCTGCGCCTGGTTGATTCAGCCCACCTCTCTGCATCCCGCTTCCCGCGTCTCTTCTCTGCACTCCTGCCGACCTTCCCACCTGCTCATCTGAATGACACG
PLA2G2A	0.943613	0.896	0.130908	-6.11826	0.0521448	NM_000300.2	TTCCCTGGAAACCTTCCACCCAGTGCTGAATTTCCCTCTCTCATACCCTCCCTCCCTACCCTAACCAAGTTCCTTGGCCATGCAGAAAGCATCCCTCACC
PIK3R1	0.943613	0.897	0.130074	-6.11836	0.0158978	NM_181504.2	TCATGATGAGAAGACATGGAATGTTGGAAGCAGCAACCGAAACAAAGCTGAAAACCTGTTGCGAGGGAAGCGAGATGGCACTTTTCTTGTCCGGGAGAGC
IBSP	0.945587	0.9	-0.126174	-6.11884	-0.0388979	NM_004967.3	AGGGGGAGTACGAATACACGGGCGCCAATGAATACGACAATGGATATGAAATCTATGAAAGTGAGAACGGGGAACCTCGTGGGGACAATTACCGAGCCTA
PDGFA	0.955087	0.911	0.112205	-6.12044	0.0177202	NM_002607.5	CGTTTGTGGCTGAGTGACAACTTGTTCCCCGCAGTGCACACCTAGAATGCTGTGTTCCCACGCGGCACGTGAGATGCATTGCCGCTTCTGTCTGTGTTGT
IGF1	0.955087	0.912	-0.111228	-6.12054	-0.0225121	NM_000618.3	CGTGGATGAGTGCTGCTTCCGGAGCTGTGATCTAAGGAGGCTGGAGATGTATTGCGCACCCCTCAAGCCTGCCAAGTCAGCTCGCTCTGTCCGTGCCCAG
EFNA5	0.955087	0.912	-0.110125	-6.12066	-0.0314634	NM_001962.2	AGTCAAAATCCGCTCTCCATGCTTACTCTTGACACCCCATTGAAGCCACTCATTGTGTGTGCGTCTGGGTGTGAAGTCCAGCTCCGTGTGGTCCTGTGCT
PRKAA2	0.96519	0.923	-0.096391	-6.12202	-0.0262392	NM_006252.2	ATAGTGGTGACCCTCAAGACCAGCTTGCAGTGGCTTATCATCTTATCATTGACAATCGGAGAATAATGAACCAAGCCAGTGAGTTCTACCTCGCCTCTAG
SHC4	0.970208	0.929	0.088778	-6.1227	0.0225831	NM_203349.2	AGCAGCCACCAGTAGGTGGTGTTTCAGATATGCGGATCAAAGTTCAAGCCACGGAACAAATGGCTTACTGCCCCATACAGTGTGAAAAGTTGTGCTATTT
CACNG4	0.973639	0.935	-0.081925	-6.12326	-0.0236951	NM_014405.2	TCCCCAGAACGGCTCTTTTTGTCACACAGGATGGCATGTGATCCTCAAGACGACGAACAATGAACTAAAGCCAAATGCAGCCCTCCCTGGCCTCCAGAGG
HIST1H3H	0.973639	0.935	-0.081508	-6.12329	-0.012217	NM_003536.2	AAGCGGGTGACTATCATGCCCAAGGACATCCAGCTCGCACGTCGTATCCGCGGCGAGAGGGCTTGAGTCTCAAGGACTCACTGATTACATACCCAAAGGC
ID4	0.978417	0.941	0.074159	-6.12384	0.0120135	NM_001546.2	GCTTGCTACCAAAGGACAAACTCTTGGAAATGAACACTTTCTGCTTTCCTTCCTCCAAAGAATTAATAGGCAACAGTGGGAGAAAAAAAAGGCATAATGG
ACVR1C	0.978487	0.942	-0.072438	-6.12396	-0.0173186	NM_145259.2	GGAATTTTGCCACCATGTGACTTATTGGGGCAGAGAAAACTCAGGGTTGTCTTTGAGTCTGCACAAAAGCACCAGGGAACCTGCTTAGCAAATCGTCTGA
MAP2K2	0.978487	0.945	-0.0692	-6.12418	-0.010979	NM_030662.2	GCGGACCTGAAGATGCTCACAAACCACACCTTCATCAAGCGGTCCGAGGTGGAAGAAGTGGATTTTGCCGGCTGGTTGTGTAAAACCCTGCGGCTGAACC
FOXO4	0.978487	0.946	0.068041	-6.12426	0.0094415	NM_005938.2	ATACAGTGCCTCAGGTTTAAAAGAGCAGGAAGCTGAGTGAGAGGTTGCAGAAAAAGTGTCTTCGCTCGGCAGAGGTTACAGGTGGCATCTCAGAAAGAGC
TLX1	0.978487	0.947	-0.066418	-6.12436	-0.0157534	NM_005521.3	ACCACACATCCCAGCCCAATCCAGGTACGCACAGACAGGTTTTCACATAAATGCAGCCCATTTCTCCAGAACCCATTTGAGGGGTGGGGGGGTGTTAATT
PDGFD	0.978487	0.948	0.06472	-6.12447	0.0104031	NM_025208.4	CATACCATGACCGGAAGTCAAAAGTTGACCTGGATAGGCTCAATGATGATGCCAAGCGTTACAGTTGCACTCCCAGGAATTACTCGGTCAATATAAGAGA
ZBTB16	0.978487	0.949	-0.064651	-6.12447	-0.0176946	NM_006006.4	TCCTGGATAGTTTGCGGCTGAGAATGCACTTACTGGCTCATTCAGCGGGTGCCAAAGCCTTTGTCTGTGATCAGTGCGGTGCACAGTTTTCGAAGGAGGA
STMN1	0.980242	0.951	0.060939	-6.1247	0.0090515	NM_203401.1	CCTCCAAAGAAGAAGGATCTTTCCCTGGAGGAAATTCAGAAGAAATTAGAAGCTGCAGAAGAAAGACGCAAGTCCCATGAAGCTGAGGTCTTGAAGCAGC
CHEK1	0.980266	0.953	0.059337	-6.12479	0.0072303	NM_001114121.1	AGGGTGATGGATTGGAGTTCAAGAGACACTTCCTGAAGATTAAAGGGAAGCTGATTGATATTGTGAGCAGCCAGAAGATTTGGCTTCCTGCCACATGATC
CACNB3	0.982273	0.956	0.054817	-6.12504	0.0074101	NM_000725.2	CTCCCGGGGGAAGTCACAGATGAAGCACCTGACCGTACAGATGATGGCATATGATAAGCTGGTTCAGTGCCCACCGGAGTCATTTGATGTGATTCTGGAT
BMP4	0.982273	0.957	-0.053734	-6.12509	-0.0095945	NM_001202.2	ACCGAATGCTGATGGTCGTTTTATTATGCCAAGTCCTGCTAGGAGGCGCGAGCCATGCTAGTTTGATACCTGAGACGGGGAAGAAAAAAGTCGCCGAGAT
FGFR4	0.987303	0.963	0.045991	-6.12546	0.0106825	NM_002011.3	AGGCGAGGGCTGCTTTGGCCAGGTAGTACGTGCAGAGGCCTTTGGCATGGACCCTGCCCGGCCTGACCAAGCCAGCACTGTGGCCGTCAAGATGCTCAAA
ALKBH3	0.990134	0.967	0.040932	-6.12567	0.0049456	NM_139178.3	CACCCACAGGTGTATCTAGGGTCTGTTTGTATCCTGGCTTTGTTGACGTGAAAGAAGCTGACTGGATATTGGAACAGCTTTGTCAAGATGTTCCCTGGAA
CHEK2	0.991917	0.972	0.035214	-6.12588	0.0036519	NM_007194.3	CAGCGTTACCCAGTCCCAAGGCTCCTCCTCACAGTCCCAGGGCATATCCAGCTCCTCTACCAGCACGATGCCAAACTCCAGCCAGTCCTCTCACTCCAGC
FLNC	0.991917	0.973	0.034497	-6.12591	0.005968	NM_001127487.1	GGGCCTGTCCATTGCTGTGGAGGGTCCTAGCAAAGCGGAGATTGCATTTGAGGATCGCAAAGATGGCTCCTGCGGCGTCTCCTATGTCGTCCAGGAACCA
HNF1A	0.991917	0.973	0.033977	-6.12592	0.0035771	NM_000545.4	GGGGGTCGTGGAGAGCTAGGAGCAAAGCCTGTTCATGGCAGATGTAGGAGGGACTGTCGCTGCTTCGTGGGATACAGTCTTCTTACTTGGAACTGAAGGG
CASP8	0.994076	0.976	0.029724	-6.12605	0.0037338	NM_001228.4	AGATGGACTTCAGCAGAAATCTTTATGATATTGGGGAACAACTGGACAGTGAAGATCTGGCCTCCCTCAAGTTCCTGAGCCTGGACTACATTCCGCAAAG
CACNB2	0.995886	0.979	0.025897	-6.12615	0.0048956	NM_000724.3	TCTTTTGTAAGTGCTACATAAATTGGCCTGGTATGGCTGCAGTCCTCCGGTTGCATACTGGACTCTTCAAAAACTGTTTTGGGTAGCTGCCACTTGAACA
RBX1	0.997478	0.985	-0.018844	-6.12631	-0.0020076	NM_014248.2	ATTATGGATCTTTGCATAGAATGTCAAGCTAACCAGGCGTCCGCTACTTCAGAAGAGTGTACTGTCGCATGGGGAGTCTGTAACCATGCTTTTCACTTCC
SIRT4	0.997478	0.987	-0.015843	-6.12636	-0.0037742	NM_012240.1	AACTGAATTCTCGTTGTGGAGAGTTGCTGCCTTTGATAGACCCATGCTGACCACAGCCTGATATTCCAGAACCTGGAACAGGGACTTTCACTTGAATCTT
NF1	0.997478	0.99	-0.012534	-6.1264	-0.0014267	NM_000267.2	TACCAGATCCCACAGACTGATATGGCTGAATGTGCAGAAAAGCTATTTGACTTGGTGGATGGTTTTGCTGAAAGCACCAAACGTAAAGCAGCAGTTTGGC
LAMA1	0.997478	0.991	0.011477	-6.12641	0.0030977	NM_005559.2	CAGTTGCACCAAAATGCCACCCTTGAACTCAAGGCTGCTGAAGATTTATTGTCACAAATTCAGGAAAATTACCAGAAGCCGCTGGAAGAATTGGAGGTAT
GRIN2B	0.997478	0.991	-0.010783	-6.12642	-0.0029293	NM_000834.3	CAACACCCACGAGAAGAGAATCTACCAGTCCAATATGCTAAATAGGTATCTGATCAATGTCACTTTTGAGGGGAGGAATTTGTCCTTCAGTGAAGATGGC
HMGA2	0.997478	0.992	0.010467	-6.12642	0.0022119	NM_003484.1	GAGGAGGAATTCTTTCCCCGCCTAACATTTCAAGGGACACAATTCACTCCAAGTCTCTTCCCTTTCCAAGCCGCTTCCGAAGTGCTCCCGGTGCCCGCAA
BAX	0.997478	0.993	0.008417	-6.12644	0.0011042	NM_138761.3	TTTTTCCGAGTGGCAGCTGACATGTTTTCTGACGGCAACTTCAACTGGGGCCGGGTTGTCGCCCTTTTCTACTTTGCCAGCAAACTGGTGCTCAAGGCCC
GPATCH3	0.997478	0.994	0.007615	-6.12645	0.0009754	NM_022078.2	AGTCTGGGAGCAGCAGTCTTCGTGGCTGGTTCAGGGTGTTTTGTTCCGAGCCTGCCTGCCTGCCGGTTCTATACCTCAGGGGCATTTTTACAAAAAGCCC
GPC4	0.997478	0.994	-0.006983	-6.12645	-0.0009234	NM_001448.2	CCCTCGCAAATTGAAGCTCCAGGTTACTCGTGCTTTTGTAGCAGCCCGTACTTTCGCTCAAGGCTTAGCGGTTGCGGGAGATGTCGTGAGCAAGGTCTCC
GATA2	0.997478	0.995	0.006579	-6.12646	0.001262	NM_032638.3	GAAGAAGGAAGGGATCCAGACTCGGAACCGGAAGATGTCCAACAAGTCCAAGAAGAGCAAGAAAGGGGCGGAGTGCTTCGAGGAGCTGTCAAAGTGCATG
HES1	0.997478	0.995	-0.00636	-6.12646	-0.0008048	NM_005524.2	GCTGGAGAGGCGGCTAAGGTGTTTGGAGGCTTCCAGGTGGTACCGGCTCCCGATGGCCAGTTTGCTTTCCTCATTCCCAACGGGGCCTTCGCGCACAGCG
PLA2G10	0.999668	0.999	-0.001141	-6.12648	-0.0002655	NM_003561.1	CAGAGCGTCCTGTGCGGACCGGCAGAGAACAAATGCCAAGAACTGTTGTGCAAGTGTGACCAGGAGATTGCTAACTGCTTAGCCCAAACTGAGTACAACT
IL20RA	0.999668	1	0.000416	-6.12648	6.06e-05	NM_014432.2	GGTGGTTTGCCTAAACCTGCAAACATCACCTTCTTATCCATCAACATGAAGAATGTCCTACAATGGACTCCACCAGAGGGTCTTCAAGGAGTTAAAGTTA
